# Supplementary material for: Genome-wide analysis and characterization of F-box gene family in Gossypium hirsutum L
Source: BMC Genomics. 2019 Dec 19;20:993. doi: 10.1186/s12864-019-6280-2 (PMC6921459; doi:10.1186/s12864-019-6280-2)
Supplement: Supplementary file 5 — Additional file 5: Table S1. Detailed information of FBOX members from Upland cotton. Table S2. Detailed information of F-box members from G. raimondii. Table S3. Detailed information of F-box members from G.arboreum. Table S4. Upland cotton F-box gene numbers for different modes of gene duplication. Table S5. Organ-specific expression patterns of F-box genes. Table S6. Optimal numbers of clusters (K) as determined by ‘k-means’ clustering. Table S7. F-box gene as the SCF complexes involved in hormone signal transduction based on the homologous gene in Arabidopsis. Table S8. real-time PCR primers. [file 12864_2019_6280_MOESM5_ESM.zip]

Archive with 3 entries (3 files):
- Supplemental table 1_2_3_4.xlsx
- table S5.xlsx
- tablse S8.xlsx
