# Supplementary material for: Genome-wide analysis and characterization of F-box gene family in Gossypium hirsutum L
Source: BMC Genomics. 2019 Dec 19;20:993. doi: 10.1186/s12864-019-6280-2 (PMC6921459; doi:10.1186/s12864-019-6280-2)
Supplement: Supplementary file 5 — Additional file 5: Table S1. Detailed information of FBOX members from Upland cotton. Table S2. Detailed information of F-box members from G. raimondii. Table S3. Detailed information of F-box members from G.arboreum. Table S4. Upland cotton F-box gene numbers for different modes of gene duplication. Table S5. Organ-specific expression patterns of F-box genes. Table S6. Optimal numbers of clusters (K) as determined by ‘k-means’ clustering. Table S7. F-box gene as the SCF complexes involved in hormone signal transduction based on the homologous gene in Arabidopsis. Table S8. real-time PCR primers. [file 12864_2019_6280_MOESM5_ESM.zip › Supplemental table 1_2_3_4.xlsx]

## Sheet: Table S1
			Table S1 Detailed information of FBOX members from Upland cotton
Gene Number	Gene ID	FBOX subfamliy	Chromosome	Start	End	Strand	Gene Length (bp)	Protein Length (aa)	Molecular Weight (kDa)	Charge	Isoelectric Point	Grand Average of Hydropathy	Extron number
GhFBOX1	Gh_A01G0992	FBOX	A01	27203149	27204753	+	1605	534	57.343	14.5	8.289	0.004	2
GhFBOX2	Gh_A01G1228	FBOX	A01	68256958	68258136	-	1179	316	36.139	3.5	7.219	-0.207	4
GhFBOX3	Gh_A01G1280	FBOX	A01	76472899	76477501	-	4603	466	53.139	21.5	8.953	-0.186	3
GhFBOX4	Gh_A01G1758	FBOX	A01	96979648	96983443	-	3796	375	43.985	5.5	7.476	-0.288	3
GhFBOX5	Gh_A01G2135	FBOX	scaffold182_A01	38848	40314	-	1467	419	47.481	4.5	7.517	0.036	1
GhFBOX6	Gh_A02G0079	FBOX	A02	681257	694393	+	13137	1054	119.522	10	7.156	-0.07	1
GhFBOX7	Gh_A02G0945	FBOX	A02	39112983	39114065	-	1083	360	40.817	0.5	6.587	-0.256	1
GhFBOX8	Gh_A02G1195	FBOX	A02	68142778	68144021	+	1244	379	43.114	-3	5.891	-0.25	17
GhFBOX9	Gh_A02G1226	FBOX	A02	73326064	73327498	+	1435	320	35.995	-16	4.351	-0.085	2
GhFBOX10	Gh_A02G1484	FBOX	A02	80993553	80995574	+	2022	513	55.652	10.5	7.847	-0.002	2
GhFBOX11	Gh_A02G1499	FBOX	A02	81186299	81187555	-	1257	183	20.288	5.5	8.489	0.054	4
GhFBOX12	Gh_A03G0422	FBOX	A03	8781921	8782474	-	554	120	13.386	13	10.574	-0.327	1
GhFBOX13	Gh_A03G0440	FBOX	A03	9224583	9225330	-	748	157	18.02	5	8.286	-0.357	1
GhFBOX14	Gh_A03G1090	FBOX	A03	78891158	78894705	-	3548	466	52.837	22	9.005	-0.264	3
GhFBOX15	Gh_A03G1201	FBOX	A03	86011501	86012622	-	1122	373	41.507	-3	6.089	-0.094	1
GhFBOX16	Gh_A03G1587	FBOX	A03	97055663	97057015	-	1353	450	51.595	15	9.448	-0.146	2
GhFBOX17	Gh_A03G1929	FBOX	A03	100117472	100119239	+	1768	307	34.954	-20	4.376	-0.253	8
GhFBOX18	Gh_A04G0391	FBOX	A04	11509701	11513606	+	3906	474	54.611	12.5	8.175	-0.292	2
GhFBOX19	Gh_A05G0279	FBOX	A05	3212549	3213793	+	1245	414	46.77	-5.5	5.33	-0.196	3
GhFBOX20	Gh_A05G0616	FBOX	A05	6501519	6504441	-	2923	400	46.709	9.5	8.121	-0.384	3
GhFBOX21	Gh_A05G1781	FBOX	A05	18758511	18760115	-	1605	534	57.382	19.5	8.526	-0.012	12
GhFBOX22	Gh_A05G1823	FBOX	A05	19119245	19120348	-	1104	367	42.392	8.5	7.866	0.043	5
GhFBOX23	Gh_A05G1828	FBOX	A05	19145603	19147568	-	1966	456	51.9	-1	6.373	-0.339	1
GhFBOX24	Gh_A05G1925	FBOX	A05	20199746	20200889	-	1144	320	36.799	-19	4.432	-0.312	5
GhFBOX25	Gh_A05G2244	FBOX	A05	26161114	26161599	-	486	161	18.594	13.5	10.278	-0.414	1
GhFBOX26	Gh_A05G2315	FBOX	A05	27686363	27687472	+	1110	369	42.491	21.5	9.556	-0.207	4
GhFBOX27	Gh_A05G2588	FBOX	A05	37179092	37243620	-	64529	536	62.049	35	9.5	-0.257	2
GhFBOX28	Gh_A05G2591	FBOX	A05	37374376	37376485	+	2110	517	59.576	8	7.688	-0.12	2
GhFBOX29	Gh_A05G2592	FBOX	A05	37592505	37594078	+	1574	245	28.7	7	7.624	-0.612	2
GhFBOX30	Gh_A05G2593	FBOX	A05	37632160	37634439	+	2280	561	64.906	26.5	9.06	-0.384	5
GhFBOX31	Gh_A05G3342	FBOX	A05	87388528	87389634	+	1107	368	42.835	0.5	6.582	-0.47	4
GhFBOX32	Gh_A05G3482	FBOX	A05	90365949	90369734	-	3786	243	26.256	-2	5.937	-0.023	1
GhFBOX33	Gh_A05G3825	FBOX	scaffold1230_A05	27017	28129	+	1113	370	41.761	6.5	7.761	-0.023	8
GhFBOX34	Gh_A06G0182	FBOX	A06	2043608	2045194	-	1587	528	56.823	17.5	8.383	0.009	2
GhFBOX35	Gh_A06G0192	FBOX	A06	2127522	2128013	-	492	163	18.854	10	10.002	-0.688	3
GhFBOX36	Gh_A06G0280	FBOX	A06	3471379	3492465	-	21087	287	33.094	-9	5.096	-0.264	9
GhFBOX37	Gh_A06G0302	FBOX	A06	3919013	3919921	-	909	302	34.648	4	7.738	-0.323	2
GhFBOX38	Gh_A06G0380	FBOX	A06	6234483	6238745	-	4263	338	38.88	12	9.429	-0.177	13
GhFBOX39	Gh_A06G0737	FBOX	A06	23294753	23300375	-	5623	976	108.185	-16	5.301	0.016	1
GhFBOX40	Gh_A06G1212	FBOX	A06	87813553	87814731	+	1179	392	42.882	-1	6.347	-0.135	2
GhFBOX41	Gh_A06G1505	FBOX	A06	98651233	98652337	-	1105	348	40.656	17	9.601	-0.314	3
GhFBOX42	Gh_A06G1963	FBOX	scaffold1320_A06	150869	152208	+	1340	405	46.79	8	8.67	-0.371	2
GhFBOX43	Gh_A06G1965	FBOX	scaffold1320_A06	201501	202601	+	1101	366	41.272	3.5	7.045	-0.097	1
GhFBOX44	Gh_A07G0223	FBOX	A07	2706224	2708068	+	1845	614	66.166	14.5	8.127	0.111	1
GhFBOX45	Gh_A07G0307	FBOX	A07	3807073	3809010	+	1938	645	69.143	11	7.916	0.149	1
GhFBOX46	Gh_A07G0373	FBOX	A07	4758696	4760002	+	1307	350	40.604	7.5	8.126	-0.294	4
GhFBOX47	Gh_A07G0797	FBOX	A07	13749732	13750235	+	504	167	18.454	-1.5	5.986	0.101	2
GhFBOX48	Gh_A07G1002	FBOX	A07	19406698	19407957	-	1260	419	47.796	-12	4.935	0.126	1
GhFBOX49	Gh_A07G1336	FBOX	A07	32920145	32923111	+	2967	358	40.673	-14.5	4.608	-0.26	2
GhFBOX50	Gh_A07G1728	FBOX	A07	70500133	70500612	-	480	159	18.041	9.5	8.961	-0.229	2
GhFBOX51	Gh_A07G1729	FBOX	A07	70547795	70548274	-	480	159	18.065	10	9.394	-0.296	4
GhFBOX52	Gh_A07G1903	FBOX	A07	74646330	74650369	-	4040	595	64.81	6.5	7.437	-0.159	3
GhFBOX53	Gh_A07G1904	FBOX	A07	74664825	74668676	-	3852	598	64.861	7	7.346	-0.17	3
GhFBOX54	Gh_A07G2080	FBOX	A07	77328542	77330008	+	1467	451	51.21	-20.5	4.525	-0.236	1
GhFBOX55	Gh_A07G2176	FBOX	scaffold1703_A07	9815	11069	+	1255	308	35.833	7.5	8.539	-0.351	1
GhFBOX56	Gh_A07G2344	FBOX	scaffold1919_A07	210501	216241	+	5741	940	103.341	-25.5	4.85	0.017	1
GhFBOX57	Gh_A08G0131	FBOX	A08	1194031	1195443	+	1413	270	31.325	13	9.396	-0.201	1
GhFBOX58	Gh_A08G0132	FBOX	A08	1198692	1199801	+	1110	369	43.337	8	7.932	-0.269	2
GhFBOX59	Gh_A08G0136	FBOX	A08	1258378	1259471	+	1094	320	36.935	10.5	8.208	-0.225	1
GhFBOX60	Gh_A08G0137	FBOX	A08	1276309	1277460	+	1152	383	44.628	1	6.694	-0.129	5
GhFBOX61	Gh_A08G0390	FBOX	A08	5082566	5084828	-	2263	587	65.896	-3	5.953	0.018	1
GhFBOX62	Gh_A08G0475	FBOX	A08	6507814	6509115	-	1302	433	49.367	16	9.108	-0.188	1
GhFBOX63	Gh_A08G0662	FBOX	A08	13790682	13793352	+	2671	582	65.391	-2.5	6.09	0.007	1
GhFBOX64	Gh_A08G0683	FBOX	A08	15423708	15424691	-	984	327	36.597	1.5	6.749	-0.392	4
GhFBOX65	Gh_A08G0980	FBOX	A08	68567710	68569119	+	1410	407	46.922	12	8.672	-0.077	3
GhFBOX66	Gh_A08G1014	FBOX	A08	71011160	71013766	+	2607	586	65.623	-4.5	5.732	-0.008	4
GhFBOX67	Gh_A08G1127	FBOX	A08	79904191	79905959	-	1769	427	48.267	-2.5	6.051	-0.021	1
GhFBOX68	Gh_A08G1233	FBOX	A08	82867048	82869042	+	1995	456	50.657	6.5	7.4	0.037	1
GhFBOX69	Gh_A08G1285	FBOX	A08	84809376	84812228	+	2853	430	48.448	18	8.899	-0.181	2
GhFBOX70	Gh_A08G1549	FBOX	A08	93130522	93132386	-	1865	557	64.111	5	7.257	-0.08	3
GhFBOX71	Gh_A08G1929	FBOX	A08	100105913	100107142	-	1230	409	46.616	18.5	8.929	-0.194	16
GhFBOX72	Gh_A08G2371	FBOX	scaffold1937_A08	44417	47980	+	3564	540	59.694	-1	6.42	-0.19	2
GhFBOX73	Gh_A09G0094	FBOX	A09	2380935	2381684	+	750	249	29.055	-3.5	5.171	-0.041	4
GhFBOX74	Gh_A09G0398	FBOX	A09	26156446	26158711	-	2266	305	35.472	3.5	7.791	-0.016	4
GhFBOX75	Gh_A09G0581	FBOX	A09	47820625	47821854	-	1230	409	46.293	-18.5	4.415	-0.091	5
GhFBOX76	Gh_A09G0904	FBOX	A09	57680885	57682144	-	1260	419	47.74	-11	5.004	0.159	1
GhFBOX77	Gh_A09G0912	FBOX	A09	57833563	57834753	+	1191	396	46.355	12	8.386	-0.196	1
GhFBOX78	Gh_A09G1036	FBOX	A09	60503618	60505997	+	2380	397	46.163	9.5	7.992	-0.373	1
GhFBOX79	Gh_A09G1038	FBOX	A09	60512336	60513397	-	1062	353	39.922	1.5	6.85	-0.105	5
GhFBOX80	Gh_A09G1790	FBOX	A09	71162071	71163414	-	1344	447	51.265	11.5	8.714	-0.471	4
GhFBOX81	Gh_A09G2047	FBOX	A09	73563663	73566375	-	2713	237	27.379	3.5	7.674	-0.193	5
GhFBOX82	Gh_A10G0014	FBOX	A10	177968	179089	+	1122	373	43.077	5.5	7.437	-0.192	5
GhFBOX83	Gh_A10G0689	FBOX	A10	11649794	11650927	-	1134	377	42.907	-2.5	6.129	-0.286	4
GhFBOX84	Gh_A10G1913	FBOX	A10	95834259	95835848	-	1590	321	37.257	6	7.252	-0.208	3
GhFBOX85	Gh_A10G2046	FBOX	A10	98527084	98528295	-	1212	339	39.129	-8.5	4.966	-0.227	2
GhFBOX86	Gh_A10G2275	FBOX	scaffold2473_A10	393392	394642	+	1251	238	27.624	3	7.656	-0.141	1
GhFBOX87	Gh_A11G0476	FBOX	A11	4560133	4561551	-	1419	320	36.075	-18	4.289	-0.142	1
GhFBOX88	Gh_A11G0586	FBOX	A11	5589504	5591665	-	2162	572	64.461	6.5	7.483	0.003	1
GhFBOX89	Gh_A11G0652	FBOX	A11	6389917	6390666	-	750	249	29.052	0.5	6.737	0.044	4
GhFBOX90	Gh_A11G0844	FBOX	A11	8532894	8534105	+	1212	403	45.559	-2	6.109	-0.117	6
GhFBOX91	Gh_A11G1077	FBOX	A11	12506351	12509214	-	2864	585	65.643	2.5	6.919	0.008	6
GhFBOX92	Gh_A11G1132	FBOX	A11	13407305	13410698	+	3394	527	57.913	-4.5	5.669	-0.057	1
GhFBOX93	Gh_A11G1256	FBOX	A11	15646731	15647864	+	1134	377	42.233	0	6.496	0.024	1
GhFBOX94	Gh_A11G1480	FBOX	A11	20476203	20477519	-	1317	438	50.241	15.5	9.002	-0.222	1
GhFBOX95	Gh_A11G2246	FBOX	A11	77276747	77277490	-	744	247	28.875	6	7.749	-0.234	1
GhFBOX96	Gh_A11G2516	FBOX	A11	84056372	84057622	+	1251	416	47.065	-3	6.14	-0.145	5
GhFBOX97	Gh_A11G2596	FBOX	A11	86596728	86598349	+	1622	485	56.624	10.5	8.017	-0.002	1
GhFBOX98	Gh_A11G2597	FBOX	A11	86613100	86614878	-	1779	483	55.725	6	7.216	0.006	1
GhFBOX99	Gh_A11G2748	FBOX	A11	90112755	90116906	-	4152	404	47.339	10	8.258	-0.658	2
GhFBOX100	Gh_A11G3088	FBOX	scaffold2752_A11	28641	29798	+	1158	296	34.28	16.5	9.369	-0.142	2
GhFBOX101	Gh_A11G3230	FBOX	scaffold2993_A11	531379	532560	+	1182	393	45.606	15.5	8.871	-0.135	1
GhFBOX102	Gh_A12G0059	FBOX	A12	830583	832231	+	1649	244	27.6	1.5	6.961	-0.027	1
GhFBOX103	Gh_A12G0287	FBOX	A12	4768150	4769572	-	1423	444	50.041	2	6.87	0.09	10
GhFBOX104	Gh_A12G0327	FBOX	A12	6011488	6015258	+	3771	639	71.224	-6	5.989	-0.012	4
GhFBOX105	Gh_A12G1194	FBOX	A12	65820884	65821867	+	984	327	37.132	7.5	7.705	-0.399	1
GhFBOX106	Gh_A12G1787	FBOX	A12	80463641	80464859	+	1219	319	36.927	-0.5	6.453	-0.297	17
GhFBOX107	Gh_A12G1788	FBOX	A12	80465979	80467190	+	1212	403	46.406	7	7.51	-0.324	1
GhFBOX108	Gh_A12G2223	FBOX	A12	84953554	84954888	+	1335	307	34.797	-4	5.304	-0.248	2
GhFBOX109	Gh_A12G2283	FBOX	A12	85542240	85544398	+	2159	304	35.104	16	9.498	-0.522	3
GhFBOX110	Gh_A13G0795	FBOX	A13	36455873	36457820	-	1948	245	29.237	21.5	10.435	-0.763	2
GhFBOX111	Gh_A13G0796	FBOX	A13	36947004	36948197	+	1194	397	46.041	-3.5	5.97	-0.169	1
GhFBOX112	Gh_A13G1181	FBOX	A13	64537618	64539438	-	1821	444	50.375	23	9.935	0.005	3
GhFBOX113	Gh_A13G1185	FBOX	A13	64660609	64662114	+	1506	441	50.922	4	7.084	0.081	1
GhFBOX114	Gh_A13G1226	FBOX	A13	65650482	65651447	-	966	321	37.353	-3.5	5.679	-0.288	2
GhFBOX115	Gh_A13G1398	FBOX	A13	70805057	70806247	-	1191	396	45.636	-1.5	6.34	-0.12	1
GhFBOX116	Gh_A13G1666	FBOX	A13	75575567	75576766	-	1200	399	44.85	-7	4.953	-0.126	2
GhFBOX117	Gh_D01G0595	FBOX	D01	8197912	8198765	+	854	228	25.773	6.5	8.267	0.108	1
GhFBOX118	Gh_D01G0613	FBOX	D01	8655736	8656535	-	800	205	23.164	8.5	9.026	0.198	1
GhFBOX119	Gh_D01G1043	FBOX	D01	19226927	19228531	+	1605	534	57.545	17.5	8.496	-0.018	1
GhFBOX120	Gh_D01G1102	FBOX	D01	22645835	22647118	+	1284	386	43.366	9.5	8.352	-0.055	1
GhFBOX121	Gh_D01G1412	FBOX	D01	41753451	41754626	-	1176	316	36.237	5	7.425	-0.222	5
GhFBOX122	Gh_D01G1502	FBOX	D01	45753903	45758509	-	4607	466	53.141	20.5	8.855	-0.202	1
GhFBOX123	Gh_D01G2003	FBOX	D01	58818980	58822457	-	3478	374	43.875	7	7.881	-0.283	1
GhFBOX124	Gh_D01G2305	FBOX	scaffold3710_D01	118815	120639	-	1825	377	43.048	16	8.896	-0.088	12
GhFBOX125	Gh_D02G0100	FBOX	D02	760394	761502	+	1109	339	38.768	-4	5.783	0.288	11
GhFBOX126	Gh_D02G0511	FBOX	D02	6703645	6706351	+	2707	349	39.697	-4	5.787	0.187	1
GhFBOX127	Gh_D02G0513	FBOX	D02	6822533	6824102	-	1570	276	31.34	2.5	6.957	0.163	2
GhFBOX128	Gh_D02G0514	FBOX	D02	6875101	6876033	+	933	310	35.345	-3.5	5.798	0.211	2
GhFBOX129	Gh_D02G1452	FBOX	D02	49979124	49980733	-	1610	463	52.974	4.5	7.099	-0.013	18
GhFBOX130	Gh_D02G1512	FBOX	D02	52452541	52456076	-	3536	391	44.248	16	8.632	-0.371	4
GhFBOX131	Gh_D02G1635	FBOX	D02	56656681	56657802	-	1122	373	41.409	-7.5	5.243	-0.064	1
GhFBOX132	Gh_D02G2368	FBOX	D02	67132035	67133733	+	1699	307	35.051	-22.5	4.287	-0.25	1
GhFBOX133	Gh_D02G2418	FBOX	scaffold3866_D02	95292	96644	+	1353	450	51.649	17.5	9.643	-0.177	2
GhFBOX134	Gh_D03G0214	FBOX	D03	2226884	2228258	+	1375	183	20.208	5.5	8.376	0.105	1
GhFBOX135	Gh_D03G0364	FBOX	D03	4764514	4766552	+	2039	329	37.179	-19	4.259	-0.046	2
GhFBOX136	Gh_D03G0820	FBOX	D03	27954072	27955139	+	1068	355	40.162	-3	5.888	-0.231	1
GhFBOX137	Gh_D03G1104	FBOX	D03	36864401	36865153	+	753	157	17.978	5	8.286	-0.334	3
GhFBOX138	Gh_D03G1774	FBOX	scaffold3920_D03	4720476	4721558	-	1083	360	40.871	-4	5.649	-0.231	1
GhFBOX139	Gh_D03G1806	FBOX	scaffold3931_D03	42527	45524	+	2998	514	56.339	-9	5.126	-0.008	12
GhFBOX140	Gh_D04G0137	FBOX	D04	1892844	1895533	+	2690	153	16.908	-1	6.095	-0.053	2
GhFBOX141	Gh_D04G0286	FBOX	D04	4303474	4305378	+	1905	634	70.416	6.5	7.464	-0.152	3
GhFBOX142	Gh_D04G0462	FBOX	D04	7488945	7489673	+	729	242	27.187	14	9.439	-0.051	1
GhFBOX143	Gh_D04G0948	FBOX	D04	28819533	28820621	-	1089	362	42.35	15.5	8.954	-0.217	3
GhFBOX144	Gh_D05G0380	FBOX	D05	3156984	3158228	+	1245	414	46.84	-5	5.484	-0.169	3
GhFBOX145	Gh_D05G0747	FBOX	D05	6125422	6128347	-	2926	400	46.781	11.5	8.413	-0.426	2
GhFBOX146	Gh_D05G1199	FBOX	D05	10329907	10331016	+	1110	369	41.537	7	7.772	0.013	2
GhFBOX147	Gh_D05G1976	FBOX	D05	18173635	18174591	-	957	287	31.776	21	10.059	NA	9
GhFBOX148	Gh_D05G2020	FBOX	D05	18551603	18552706	-	1104	367	42.202	12	8.336	0.037	3
GhFBOX149	Gh_D05G2025	FBOX	D05	18580402	18582462	-	2061	456	52.083	4.5	7.125	-0.35	2
GhFBOX150	Gh_D05G2158	FBOX	D05	20212871	20214056	-	1186	320	36.736	-20	4.393	-0.314	1
GhFBOX151	Gh_D05G2503	FBOX	D05	25185051	25185527	-	477	158	18.26	13.5	10.421	-0.488	1
GhFBOX152	Gh_D05G2576	FBOX	D05	26290628	26291737	+	1110	369	42.491	21.5	9.556	-0.207	3
GhFBOX153	Gh_D05G2879	FBOX	D05	32558158	32560452	-	2295	585	68.137	28.5	9.094	-0.397	4
GhFBOX154	Gh_D05G2881	FBOX	D05	32583061	32584069	-	1009	236	26.684	12.5	10.005	-0.271	2
GhFBOX155	Gh_D05G2885	FBOX	D05	32660637	32662700	+	2064	514	59.498	6.5	7.384	-0.121	1
GhFBOX156	Gh_D05G2886	FBOX	D05	32741705	32743994	+	2290	558	64.722	28.5	9.237	-0.372	12
GhFBOX157	Gh_D05G2887	FBOX	D05	32785144	32787340	+	2197	512	59.151	26.5	9.462	-0.33	1
GhFBOX158	Gh_D05G3786	FBOX	scaffold4058_D05	15084	17320	-	2237	524	60.634	24	8.867	-0.345	1
GhFBOX159	Gh_D06G0178	FBOX	D06	1766968	1768554	-	1587	528	56.732	18.5	8.467	0.006	2
GhFBOX160	Gh_D06G0187	FBOX	D06	1843785	1844273	-	489	162	18.715	10.5	10.163	-0.673	1
GhFBOX161	Gh_D06G0193	FBOX	D06	1945299	1946414	-	1116	371	42.962	17	8.524	0.046	3
GhFBOX162	Gh_D06G0297	FBOX	D06	3373917	3374858	-	942	265	30.393	-5.5	5.373	-0.038	5
GhFBOX163	Gh_D06G0299	FBOX	D06	3378302	3379365	-	1064	308	35.373	-2	6.227	0.08	3
GhFBOX164	Gh_D06G0323	FBOX	D06	3823652	3824560	-	909	302	34.426	1	6.732	-0.295	1
GhFBOX165	Gh_D06G0410	FBOX	D06	5775379	5798649	-	23271	338	38.627	12.5	9.231	-0.326	1
GhFBOX166	Gh_D06G0884	FBOX	D06	16711167	16716690	-	5524	971	107.837	-19	5.146	-0.005	1
GhFBOX167	Gh_D06G1270	FBOX	D06	35837284	35843677	-	6394	272	31.076	-1.5	6.161	-0.126	5
GhFBOX168	Gh_D06G1511	FBOX	D06	50193548	50194726	+	1179	392	42.816	1	6.671	-0.152	1
GhFBOX169	Gh_D06G1692	FBOX	D06	55719731	55721331	-	1601	390	44.185	0.5	6.576	-0.118	1
GhFBOX170	Gh_D06G1694	FBOX	D06	55750513	55751852	-	1340	405	46.707	8.5	8.67	-0.387	1
GhFBOX171	Gh_D06G1872	FBOX	D06	59263730	59264834	-	1105	348	40.391	20	9.786	-0.302	1
GhFBOX172	Gh_D06G2109	FBOX	D06	62953269	62954405	-	1137	378	41.083	-5.5	5.237	-0.034	8
GhFBOX173	Gh_D07G0166	FBOX	D07	1727598	1733357	-	5760	983	108.198	-34	4.688	-0.013	4
GhFBOX174	Gh_D07G0280	FBOX	D07	2899208	2901052	+	1845	614	66.11	15	8.111	0.136	3
GhFBOX175	Gh_D07G0364	FBOX	D07	3893905	3895987	+	2083	614	65.665	10	7.871	0.205	3
GhFBOX176	Gh_D07G0435	FBOX	D07	4705816	4707096	+	1281	426	49.456	6.5	7.978	-0.307	1
GhFBOX177	Gh_D07G0859	FBOX	D07	11211102	11211575	+	474	157	17.831	9	9.382	-0.231	3
GhFBOX178	Gh_D07G1079	FBOX	D07	15666897	15668156	-	1260	419	47.796	-11	5.013	0.118	3
GhFBOX179	Gh_D07G1445	FBOX	D07	24413930	24416937	+	3008	360	40.928	-14	4.609	-0.287	1
GhFBOX180	Gh_D07G1932	FBOX	D07	47855106	47855585	-	480	159	17.94	8.5	8.766	-0.186	1
GhFBOX181	Gh_D07G1933	FBOX	D07	47908814	47909293	-	480	159	17.997	7	8.695	-0.27	1
GhFBOX182	Gh_D07G2126	FBOX	D07	51528508	51532455	-	3948	597	64.826	9	7.701	-0.139	1
GhFBOX183	Gh_D07G2127	FBOX	D07	51558060	51561915	-	3856	602	65.291	5	7.077	NA	4
GhFBOX184	Gh_D07G2295	FBOX	D07	54235864	54237332	+	1469	451	51.012	-19.5	4.552	-0.233	2
GhFBOX185	Gh_D08G0183	FBOX	D08	1689152	1691253	+	2102	351	41.128	6.5	7.991	-0.294	1
GhFBOX186	Gh_D08G0185	FBOX	D08	1702228	1706198	+	3971	431	49.97	7	8.127	-0.24	2
GhFBOX187	Gh_D08G0187	FBOX	D08	1713924	1714826	+	903	300	34.794	8.5	8.626	-0.185	1
GhFBOX188	Gh_D08G0188	FBOX	D08	1725055	1726323	+	1269	422	49.285	-5.5	5.614	-0.137	2
GhFBOX189	Gh_D08G0192	FBOX	D08	1746278	1747423	+	1146	381	43.721	10.5	8.313	-0.085	1
GhFBOX190	Gh_D08G0558	FBOX	D08	6520938	6522224	-	1287	428	48.941	16	8.989	-0.19	4
GhFBOX191	Gh_D08G0763	FBOX	D08	11427131	11429813	+	2683	586	65.908	-1.5	6.26	-0.017	5
GhFBOX192	Gh_D08G0797	FBOX	D08	12526681	12527664	-	984	327	36.505	1.5	6.749	-0.407	1
GhFBOX193	Gh_D08G1288	FBOX	D08	42367862	42370472	+	2611	586	65.624	-5	5.583	-0.006	5
GhFBOX194	Gh_D08G1412	FBOX	D08	46564323	46566083	-	1761	427	48.32	-1	6.345	-0.032	4
GhFBOX195	Gh_D08G1518	FBOX	D08	48695202	48697193	+	1992	456	50.557	3.5	6.938	0.048	2
GhFBOX196	Gh_D08G1577	FBOX	D08	50176972	50179819	+	2848	430	48.336	15.5	8.652	-0.176	1
GhFBOX197	Gh_D08G2004	FBOX	D08	58527089	58530669	+	3581	539	59.472	-2	6.32	-0.16	1
GhFBOX198	Gh_D08G2295	FBOX	D08	62581003	62582232	-	1230	409	46.569	23	9.294	-0.163	3
GhFBOX199	Gh_D09G0091	FBOX	D09	2404257	2405006	+	750	249	29.125	-4.5	4.991	-0.051	1
GhFBOX200	Gh_D09G0413	FBOX	D09	17137591	17139824	-	2234	305	35.414	1	6.852	0	5
GhFBOX201	Gh_D09G0580	FBOX	D09	28230746	28231975	-	1230	409	46.309	-16.5	4.482	-0.078	1
GhFBOX202	Gh_D09G0929	FBOX	D09	34802969	34804228	-	1260	419	47.779	-10.5	5.09	0.166	3
GhFBOX203	Gh_D09G0941	FBOX	D09	34939788	34940978	+	1191	396	46.266	12.5	8.385	-0.188	5
GhFBOX204	Gh_D09G1057	FBOX	D09	36655825	36658281	+	2457	397	46.256	9	7.988	-0.354	1
GhFBOX205	Gh_D09G2053	FBOX	D09	47902192	47903544	+	1353	375	44.315	13	8.939	-0.483	7
GhFBOX206	Gh_D10G0016	FBOX	D10	149610	150731	+	1122	373	43.07	8	7.826	-0.2	12
GhFBOX207	Gh_D10G0698	FBOX	D10	8041526	8042659	+	1134	377	43.041	-3.5	5.961	-0.303	1
GhFBOX208	Gh_D10G0940	FBOX	D10	12575097	12576734	-	1638	545	59.215	15	8.248	-0.083	3
GhFBOX209	Gh_D10G1524	FBOX	D10	39268512	39270617	+	2106	239	27.28	-0.5	6.352	-0.24	1
GhFBOX210	Gh_D10G1659	FBOX	D10	45876616	45877866	-	1251	238	27.643	1	6.873	-0.141	1
GhFBOX211	Gh_D10G1809	FBOX	D10	50921386	50922453	-	1068	355	40.746	13	8.67	-0.05	1
GhFBOX212	Gh_D10G2206	FBOX	D10	59497671	59499427	-	1757	381	43.963	13	7.999	-0.161	1
GhFBOX213	Gh_D10G2330	FBOX	D10	61660839	61662074	+	1236	411	47.447	-4	6.011	-0.139	1
GhFBOX214	Gh_D10G2499	FBOX	scaffold4400_D10	102623	103342	-	720	239	27.717	-4.5	5.286	-0.223	1
GhFBOX215	Gh_D11G0554	FBOX	D11	4816512	4817909	-	1398	320	36.23	-17.5	4.289	-0.163	4
GhFBOX216	Gh_D11G0671	FBOX	D11	5846150	5848317	-	2168	572	64.343	10.5	7.947	0.04	2
GhFBOX217	Gh_D11G0763	FBOX	D11	6568938	6569687	-	750	249	29.051	1.5	7.241	0.044	1
GhFBOX218	Gh_D11G0900	FBOX	D11	7773718	7776213	-	2496	375	42.965	-18	4.553	-0.431	1
GhFBOX219	Gh_D11G0986	FBOX	D11	8616857	8618068	+	1212	403	45.514	-1	6.311	-0.132	1
GhFBOX220	Gh_D11G1228	FBOX	D11	11560256	11563151	-	2896	585	65.486	-3.5	5.912	0.017	1
GhFBOX221	Gh_D11G1283	FBOX	D11	12254318	12257695	+	3378	527	58.042	-4	5.835	-0.054	4
GhFBOX222	Gh_D11G1405	FBOX	D11	13830794	13831927	+	1134	377	42.139	0	6.496	0.017	3
GhFBOX223	Gh_D11G1546	FBOX	D11	15656918	15657766	+	849	282	32.504	13	9.315	NA	4
GhFBOX224	Gh_D11G1636	FBOX	D11	17319257	17320573	-	1317	438	50.237	15	8.893	-0.237	1
GhFBOX225	Gh_D11G1866	FBOX	D11	21610629	21616705	-	6077	712	80.048	4.5	6.852	-0.182	3
GhFBOX226	Gh_D11G2330	FBOX	D11	44417129	44418310	+	1182	393	45.734	18.5	9.082	-0.17	3
GhFBOX227	Gh_D11G2789	FBOX	D11	57661193	57662014	+	822	273	32.131	12.5	9.266	-0.551	3
GhFBOX228	Gh_D11G2860	FBOX	D11	58675053	58676435	+	1383	460	52.065	2	6.683	-0.114	5
GhFBOX229	Gh_D11G3338	FBOX	scaffold4488_D11	22392	26560	+	4169	404	47.443	15	8.897	-0.6	2
GhFBOX230	Gh_D12G0075	FBOX	D12	914460	921495	+	7036	364	41.754	15.5	9.123	-0.471	1
GhFBOX231	Gh_D12G0338	FBOX	D12	4798696	4802479	-	3784	639	71.082	-9.5	5.659	0.011	3
GhFBOX232	Gh_D12G0379	FBOX	D12	5819266	5820697	+	1432	447	50.468	0	6.496	0.086	5
GhFBOX233	Gh_D12G0612	FBOX	D12	11812504	11813223	-	720	239	26.943	8.5	8.87	NA	2
GhFBOX234	Gh_D12G0672	FBOX	D12	14047938	14048969	+	1032	228	25.025	8.5	8.594	0.19	4
GhFBOX235	Gh_D12G1316	FBOX	D12	41527710	41528693	+	984	327	36.983	9	7.828	-0.413	5
GhFBOX236	Gh_D12G1954	FBOX	D12	52595288	52596508	+	1221	406	46.362	1.5	6.65	-0.315	10
GhFBOX237	Gh_D12G1955	FBOX	D12	52597345	52598556	+	1212	403	46.298	7.5	7.511	-0.288	1
GhFBOX238	Gh_D12G2005	FBOX	D12	53051094	53054006	-	2913	350	40.005	-17	4.498	-0.535	2
GhFBOX239	Gh_D12G2677	FBOX	scaffold4576_D12	129318	131466	+	2149	304	34.972	17	9.6	-0.513	4
GhFBOX240	Gh_D12G2710	FBOX	scaffold4582_D12	7270	8560	+	1291	278	31.574	-7	4.835	-0.086	3
GhFBOX241	Gh_D13G1035	FBOX	D13	28267113	28269123	-	2011	245	29.229	20	10.388	-0.792	3
GhFBOX242	Gh_D13G1037	FBOX	D13	28735916	28737109	+	1194	397	45.968	-5.5	5.61	-0.129	1
GhFBOX243	Gh_D13G1476	FBOX	D13	45941054	45943095	-	2042	425	48.332	21	9.828	-0.074	2
GhFBOX244	Gh_D13G1479	FBOX	D13	46089383	46097978	-	8596	308	36.186	13.5	9.369	-0.381	2
GhFBOX245	Gh_D13G1481	FBOX	D13	46309310	46310395	-	1086	337	39.074	-2.5	6.223	0.072	2
GhFBOX246	Gh_D13G1483	FBOX	D13	46374799	46376125	-	1327	389	44.639	-8	5.071	0.144	1
GhFBOX247	Gh_D13G1711	FBOX	D13	51354869	51356065	-	1197	398	45.973	-3	6.224	-0.158	6
GhFBOX248	Gh_D13G2030	FBOX	D13	55787281	55788480	-	1200	399	45.01	-7	4.971	-0.126	1
GhFBOX249	Gh_Sca004842G08	FBOX	scaffold4842	47319	48455	-	1137	378	41.013	-4.5	5.419	-0.024	1
GhFBOX250	Gh_Sca005194G01	FBOX	scaffold5194	16238	17359	-	1122	373	43.11	15	8.358	0.031	1
GhFBOX251	Gh_Sca006530G03	FBOX	scaffold6530	9238	10258	-	1021	228	25.039	8.5	8.594	0.192	1
GhFBOX252	Gh_Sca055421G01	FBOX	scaffold55421	8	763	-	756	252	28.923	4.5	7.297	-0.343	3
GhFBOX253	Gh_Sca057988G01	FBOX	scaffold57988	9	743	-	735	245	28.547	-2.5	5.901	-0.171	1
GhFBOX254	Gh_Sca137066G01	FBOX	scaffold137066	96	362	+	267	89	10.087	4.5	8.974	0.042	1
GhFBOX255	Gh_Sca145272G01	FBOX	scaffold145272	157	330	-	174	58	6.11	2	8.518	0.422	3
GhFBOX256	Gh_A01G0235	FBOX	A01	2254270	2256036	-	1767	380	43.412	17	8.912	-0.078	5
GhFBOX257	Gh_A01G1648	FBOX	A01	94900880	94901617	-	738	245	27.483	5.5	8.09	0.021	1
GhFBOX258	Gh_A02G0685	FBOX	A02	11444426	11444743	-	318	105	12.306	3.5	8.682	-0.44	12
GhFBOX259	Gh_A02G1654	FBOX	A02	82917325	82920231	-	2907	266	30.269	27	10.725	-0.662	4
GhFBOX260	Gh_A03G1130	FBOX	A03	81364991	81367416	-	2426	496	54.729	-21.5	4.614	-0.256	4
GhFBOX261	Gh_A04G0486	FBOX	A04	24927444	24928505	-	1062	353	39.231	3	7.036	-0.292	3
GhFBOX262	Gh_A05G0655	FBOX	A05	6887656	6888711	-	1056	351	39.515	4.5	7.986	-0.225	3
GhFBOX263	Gh_A05G1237	FBOX	A05	12479613	12480788	-	1176	391	42.329	-3.5	5.955	-0.058	1
GhFBOX264	Gh_A05G1414	FBOX	A05	14642459	14643223	+	765	185	21.104	4	8.259	-0.308	1
GhFBOX265	Gh_A05G2977	FBOX	A05	73303620	73306084	-	2465	479	53.549	-21.5	4.579	-0.348	5
GhFBOX266	Gh_A05G3637	FBOX	scaffold1082_A05	17013	18173	+	1161	386	43.627	-2.5	6.194	-0.183	3
GhFBOX267	Gh_A06G0278	FBOX	A06	3464236	3465037	-	802	218	24.532	0.5	6.612	0.03	1
GhFBOX268	Gh_A06G0502	FBOX	A06	9934800	9935951	+	1152	383	43.738	11.5	8.897	-0.184	2
GhFBOX269	Gh_A07G1012	FBOX	A07	19575901	19576926	+	1026	341	38.082	-0.5	6.42	-0.248	2
GhFBOX270	Gh_A09G0679	FBOX	A09	52180852	52181597	-	746	191	21.824	8.5	9.298	-0.503	3
GhFBOX271	Gh_A09G1045	FBOX	A09	60664443	60665147	+	705	234	26.582	12.5	8.487	-0.366	3
GhFBOX272	Gh_A09G2238	FBOX	scaffold2278_A09	24173	25413	-	1241	272	30.586	-1.5	6.224	-0.142	7
GhFBOX273	Gh_A10G0204	FBOX	A10	1786214	1786919	+	706	173	19.765	5	8.335	-0.587	3
GhFBOX274	Gh_A10G0393	FBOX	A10	3894936	3896135	+	1200	399	43.383	0	6.508	-0.103	1
GhFBOX275	Gh_A10G1556	FBOX	A10	85046353	85047420	-	1068	355	40.775	13	8.67	-0.043	1
GhFBOX276	Gh_A11G0373	FBOX	A11	3444033	3445820	-	1788	269	30.094	12.5	8.979	-0.188	1
GhFBOX277	Gh_A11G0525	FBOX	A11	4934102	4935205	-	1104	367	41.188	0.5	6.591	-0.148	2
GhFBOX278	Gh_A11G0772	FBOX	A11	7604223	7606725	-	2503	389	44.471	-16.5	4.594	-0.418	17
GhFBOX279	Gh_A11G1117	FBOX	A11	13066231	13067352	+	1122	373	42.533	-9	4.854	-0.2	3
GhFBOX280	Gh_A11G1129	FBOX	A11	13269366	13272003	-	2638	154	17.534	3.5	8.107	-0.092	2
GhFBOX281	Gh_A11G1593	FBOX	A11	23424263	23426190	+	1928	267	30.395	28.5	10.835	-0.574	2
GhFBOX282	Gh_A11G1709	FBOX	A11	26505727	26507287	-	1561	409	46.123	-7.5	5.282	-0.163	1
GhFBOX283	Gh_A11G1710	FBOX	A11	26510095	26511198	-	1104	367	41.164	10	8.443	-0.26	4
GhFBOX284	Gh_A11G2030	FBOX	A11	60498563	60499714	-	1152	383	42.778	3.5	6.986	-0.308	3
GhFBOX285	Gh_A11G2031	FBOX	A11	60552793	60553944	+	1152	383	42.876	4.5	7.453	-0.223	2
GhFBOX286	Gh_A12G1359	FBOX	A12	70892049	70894323	+	2275	461	51.434	-21	4.587	-0.284	1
GhFBOX287	Gh_A12G2222	FBOX	A12	84947650	84952102	+	4453	211	23.979	10	8.867	0.009	4
GhFBOX288	Gh_A13G0404	FBOX	A13	5587118	5588539	+	1422	473	53.608	0.5	6.554	-0.3	1
GhFBOX289	Gh_D01G1894	FBOX	D01	57167287	57168024	-	738	245	27.43	5.5	8.144	0.044	2
GhFBOX290	Gh_D02G1559	FBOX	D02	53730200	53732621	-	2422	496	54.686	-22	4.536	-0.231	8
GhFBOX291	Gh_D03G0068	FBOX	D03	465724	468532	+	2809	266	30.275	27	10.785	-0.692	2
GhFBOX292	Gh_D03G0392	FBOX	D03	5519544	5519813	+	270	89	10.198	-5	4.421	-0.291	4
GhFBOX293	Gh_D04G0744	FBOX	D04	15386343	15387488	-	1146	278	31.09	-4	5.226	-0.181	3
GhFBOX294	Gh_D04G0766	FBOX	D04	15803674	15806783	-	3110	479	53.542	-19.5	4.652	-0.354	3
GhFBOX295	Gh_D04G0929	FBOX	D04	27598944	27600005	+	1062	353	39.07	2	6.846	-0.252	2
GhFBOX296	Gh_D04G1808	FBOX	D04	50383412	50385779	+	2368	494	54.853	-17	4.765	-0.244	4
GhFBOX297	Gh_D05G0800	FBOX	D05	6644112	6645176	-	1065	354	39.658	4.5	7.748	-0.315	4
GhFBOX298	Gh_D05G1579	FBOX	D05	14281149	14281913	+	765	185	21.034	4	8.259	-0.348	3
GhFBOX299	Gh_D05G1616	FBOX	D05	14571676	14572395	+	720	239	27.114	5.5	8.197	-0.297	5
GhFBOX300	Gh_D05G3839	FBOX	scaffold4070_D05	25441	26616	-	1176	391	42.137	-3.5	5.954	-0.032	3
GhFBOX301	Gh_D06G0298	FBOX	D06	3376284	3377196	-	913	255	28.994	-1	6.237	0.216	3
GhFBOX302	Gh_D06G0702	FBOX	D06	12111771	12113585	-	1815	444	49.898	5.5	7.689	0.02	4
GhFBOX303	Gh_D07G1089	FBOX	D07	15806347	15807372	+	1026	341	37.945	-3.5	5.84	-0.173	1
GhFBOX304	Gh_D08G0184	FBOX	D08	1698378	1699909	+	1532	396	45.434	3.5	7.208	-0.224	3
GhFBOX305	Gh_D08G0190	FBOX	D08	1737103	1738193	+	1091	305	34.713	-1	6.342	-0.127	5
GhFBOX306	Gh_D08G0390	FBOX	D08	3980391	3983804	-	3414	324	37.183	12	8.811	-0.17	3
GhFBOX307	Gh_D08G0884	FBOX	D08	16655467	16656101	-	635	175	19.516	-16.5	4.086	0.074	3
GhFBOX308	Gh_D09G1059	FBOX	D09	36664701	36665762	-	1062	353	39.975	2	7.053	-0.098	5
GhFBOX309	Gh_D09G1912	FBOX	D09	46537539	46538827	-	1289	383	43.84	3.5	7.779	-0.457	5
GhFBOX310	Gh_D09G2455	FBOX	scaffold4326_D09	46018	46722	-	705	234	26.448	11	8.27	-0.318	2
GhFBOX311	Gh_D10G0408	FBOX	D10	3705195	3706394	+	1200	399	43.369	1	6.705	-0.095	3
GhFBOX312	Gh_D10G2630	FBOX	scaffold4482_D10	165328	166038	+	711	177	20.261	7.5	9.228	-0.576	1
GhFBOX313	Gh_D11G0434	FBOX	D11	3651274	3652329	-	1056	284	31.991	18	9.912	-0.308	1
GhFBOX314	Gh_D11G0609	FBOX	D11	5315325	5316446	-	1122	373	41.755	1	6.705	-0.116	1
GhFBOX315	Gh_D11G1268	FBOX	D11	12033641	12034762	+	1122	373	42.533	-9	4.854	-0.2	4
GhFBOX316	Gh_D12G1482	FBOX	D12	44973956	44976209	+	2254	461	51.521	-22	4.555	-0.266	2
GhFBOX317	Gh_D12G2487	FBOX	D12	57799361	57800810	+	1450	348	39.963	-5.5	5.422	-0.272	3
GhFBOX318	Gh_Sca006609G01	FBOX	scaffold6609	1306	4561	-	3256	590	66.666	5	7.497	-0.049	1
GhFBOX319	Gh_Sca024129G01	FBOX	scaffold24129	52	539	-	488	140	15.865	7.5	9.807	0.083	1
GhFBOX320	Gh_Sca065627G01	FBOX	scaffold65627	71	517	+	447	149	16.125	1	6.919	-0.089	4
GhFBOX321	Gh_A13G1079	FBOX/Actin	A13	60915363	60919617	+	4255	475	52.866	17	9.006	-0.024	5
GhFBOX322	Gh_D13G1344	FBOX/Actin	D13	42332981	42337244	+	4264	475	52.84	19	9.324	-0.038	3
GhFBOX323	Gh_A03G0522	FBOX/ARM	A03	12570333	12585183	+	14851	767	82.698	-3.5	6.214	0.026	1
GhFBOX324	Gh_A08G0544	FBOX/ARM	A08	8522479	8528773	-	6295	919	98.289	3	6.706	0.121	1
GhFBOX325	Gh_A12G0873	FBOX/ARM	A12	57967070	57970439	+	3370	873	93.846	0.5	6.546	0.167	2
GhFBOX326	Gh_D08G0346	FBOX/ARM	D08	3461571	3467365	-	5795	920	98.423	5.5	6.916	0.044	9
GhFBOX327	Gh_D08G0635	FBOX/ARM	D08	7986017	7992278	-	6262	919	98.295	3.5	6.751	0.109	3
GhFBOX328	Gh_D11G0428	FBOX/ARM	D11	3599742	3606225	-	6484	950	102.502	-4	6.193	0.02	8
GhFBOX329	Gh_D12G0956	FBOX/ARM	D12	34965581	34968133	+	2553	688	73.766	-0.5	6.451	0.166	4
GhFBOX330	Gh_A01G0683	FBOX/DUF295	A01	12255252	12256523	-	1272	423	49.065	3	6.921	-0.393	1
GhFBOX331	Gh_A01G1428	FBOX/DUF295	A01	88909431	88910732	+	1302	433	49.831	1.5	6.766	-0.25	10
GhFBOX332	Gh_A02G1680	FBOX/DUF295	A02	83096130	83097266	-	1137	378	43.589	6	7.9	-0.218	5
GhFBOX333	Gh_A03G1829	FBOX/DUF295	A03	99324654	99325835	+	1182	393	44.485	-7.5	5.018	-0.047	1
GhFBOX334	Gh_A05G2398	FBOX/DUF295	A05	29754330	29755730	+	1401	466	53.403	-3.5	5.692	-0.214	1
GhFBOX335	Gh_A06G0011	FBOX/DUF295	A06	45427	46611	+	1185	394	44.953	0.5	6.578	-0.351	1
GhFBOX336	Gh_A08G1881	FBOX/DUF295	A08	99564810	99566192	+	1383	460	53.258	16	8.469	-0.29	1
GhFBOX337	Gh_A12G2338	FBOX/DUF295	A12	85951994	85953349	-	1356	451	51.862	-7	5.224	-0.288	3
GhFBOX338	Gh_D01G0704	FBOX/DUF295	D01	9881688	9882959	-	1272	423	49.12	3.5	7.046	-0.389	2
GhFBOX339	Gh_D01G1667	FBOX/DUF295	D01	52596976	52598370	+	1395	464	52.754	-12	4.824	-0.225	2
GhFBOX340	Gh_D02G2262	FBOX/DUF295	D02	66469455	66470636	+	1182	393	44.361	-5.5	5.275	-0.089	1
GhFBOX341	Gh_D03G0039	FBOX/DUF295	D03	264523	265659	+	1137	378	43.645	6.5	7.721	-0.233	1
GhFBOX342	Gh_D04G1665	FBOX/DUF295	D04	48844324	48845541	+	1218	405	45.554	-12	4.74	-0.025	1
GhFBOX343	Gh_D04G1668	FBOX/DUF295	D04	48859147	48860364	+	1218	405	45.54	-12	4.674	-0.011	1
GhFBOX344	Gh_D05G2663	FBOX/DUF295	D05	27816110	27817504	+	1395	464	53.051	-3	5.889	-0.223	2
GhFBOX345	Gh_D08G2243	FBOX/DUF295	D08	62044241	62049457	-	5217	548	62.999	-2	6.245	-0.205	1
GhFBOX346	Gh_D12G2474	FBOX/DUF295	D12	57686675	57688030	-	1356	451	51.971	-9.5	5.038	-0.316	1
GhFBOX347	Gh_Sca005410G02	FBOX/DUF295	scaffold5410	9326	10543	-	1218	405	45.54	-10.5	4.783	-0.024	1
GhFBOX348	Gh_A04G0032	FBOX/FBA_3	A04	321345	327052	-	5708	403	47.44	16	9.046	-0.433	2
GhFBOX349	Gh_A04G0190	FBOX/FBA_3	A04	3647439	3648718	-	1280	399	45.844	-9.5	4.986	-0.131	1
GhFBOX350	Gh_A05G3193	FBOX/FBA_3	A05	83651662	83652891	+	1230	409	47.063	8	7.596	-0.035	1
GhFBOX351	Gh_A08G0133	FBOX/FBA_3	A08	1206673	1207791	+	1119	372	42.82	4.5	7.738	-0.163	5
GhFBOX352	Gh_A08G0134	FBOX/FBA_3	A08	1220398	1221810	+	1413	413	47.601	3.5	7.045	-0.157	1
GhFBOX353	Gh_A08G0135	FBOX/FBA_3	A08	1226599	1227708	+	1110	369	43.163	-0.5	6.434	-0.21	1
GhFBOX354	Gh_A08G2428	FBOX/FBA_3	scaffold2018_A08	162091	163257	+	1167	388	43.757	5.5	8.45	0.003	1
GhFBOX355	Gh_A09G0587	FBOX/FBA_3	A09	47918910	47922198	+	3289	473	53.677	18	8.873	-0.187	1
GhFBOX356	Gh_A10G0969	FBOX/FBA_3	A10	23402500	23406502	-	4003	305	35.467	2.5	7.137	-0.123	4
GhFBOX357	Gh_A10G2045	FBOX/FBA_3	A10	98460895	98462097	-	1203	400	46.288	-13.5	4.68	-0.269	3
GhFBOX358	Gh_A10G2047	FBOX/FBA_3	A10	98550321	98551529	-	1209	402	46.773	-9.5	4.962	-0.339	1
GhFBOX359	Gh_A10G2321	FBOX/FBA_3	scaffold2671_A10	27045	28199	-	1155	384	43.992	-12	4.787	-0.351	4
GhFBOX360	Gh_A11G1397	FBOX/FBA_3	A11	18274373	18275545	+	1173	390	45.255	23.5	9.791	-0.273	2
GhFBOX361	Gh_A11G1398	FBOX/FBA_3	A11	18277062	18278249	+	1188	395	45.543	15.5	8.759	-0.052	1
GhFBOX362	Gh_A11G1400	FBOX/FBA_3	A11	18541443	18542663	+	1221	406	46.629	14	8.714	-0.096	2
GhFBOX363	Gh_A11G1401	FBOX/FBA_3	A11	18543853	18545052	+	1200	399	45.957	16	9.045	-0.123	3
GhFBOX364	Gh_A11G1402	FBOX/FBA_3	A11	18546159	18547361	+	1203	400	46.108	15.5	8.918	-0.101	16
GhFBOX365	Gh_A12G2266	FBOX/FBA_3	A12	85326165	85327340	-	1176	391	44.138	7	8.249	-0.01	2
GhFBOX366	Gh_A12G2566	FBOX/FBA_3	scaffold3229_A12	230282	231538	-	1257	418	47.939	4	7.148	0.136	5
GhFBOX367	Gh_D04G0411	FBOX/FBA_3	D04	6481825	6483054	-	1230	409	47.281	3.5	6.939	-0.025	1
GhFBOX368	Gh_D05G3515	FBOX/FBA_3	D05	58076779	58078057	+	1279	399	45.968	-7.5	5.297	-0.166	1
GhFBOX369	Gh_D05G3702	FBOX/FBA_3	D05	61624283	61625473	+	1191	396	46.161	14.5	9.044	-0.331	1
GhFBOX370	Gh_D07G1684	FBOX/FBA_3	D07	35206205	35207479	+	1275	424	49.323	18.5	9.307	-0.274	5
GhFBOX371	Gh_D07G1917	FBOX/FBA_3	D07	47428040	47429290	-	1251	416	48.343	22.5	9.239	-0.437	2
GhFBOX372	Gh_D08G0186	FBOX/FBA_3	D08	1707692	1708795	+	1104	367	43.046	5.5	7.545	-0.259	4
GhFBOX373	Gh_D08G0189	FBOX/FBA_3	D08	1731044	1732153	+	1110	369	43.01	3	6.935	-0.205	5
GhFBOX374	Gh_D08G0191	FBOX/FBA_3	D08	1739708	1740784	+	1077	358	41.359	7.5	8.195	0.004	4
GhFBOX375	Gh_D08G1039	FBOX/FBA_3	D08	28701481	28702647	-	1167	388	43.699	5.5	8.45	-0.002	4
GhFBOX376	Gh_D09G0585	FBOX/FBA_3	D09	28344321	28347624	+	3304	473	53.693	17	8.79	-0.179	4
GhFBOX377	Gh_D10G1207	FBOX/FBA_3	D10	20983759	20984913	+	1155	384	44.012	-13.5	4.686	-0.31	2
GhFBOX378	Gh_D10G1208	FBOX/FBA_3	D10	21073743	21074897	+	1155	384	43.851	-13.5	4.662	-0.285	1
GhFBOX379	Gh_D10G1591	FBOX/FBA_3	D10	43321044	43322135	+	1092	363	41.943	6.5	7.956	-0.095	4
GhFBOX380	Gh_D10G2483	FBOX/FBA_3	scaffold4398_D10	141566	142777	+	1212	403	46.74	-7.5	5.275	-0.285	4
GhFBOX381	Gh_D10G2484	FBOX/FBA_3	scaffold4398_D10	147475	148683	+	1209	402	46.71	-8	5.258	-0.323	1
GhFBOX382	Gh_D10G2500	FBOX/FBA_3	scaffold4400_D10	105401	106639	-	1239	412	47.419	-7.5	5.152	-0.145	5
GhFBOX383	Gh_D11G1542	FBOX/FBA_3	D11	15564237	15565409	+	1173	390	45.281	23.5	9.791	-0.261	1
GhFBOX384	Gh_D11G1544	FBOX/FBA_3	D11	15622045	15623235	+	1191	396	45.592	14.5	8.803	-0.192	1
GhFBOX385	Gh_D11G1545	FBOX/FBA_3	D11	15654530	15655750	+	1221	406	46.629	14	8.714	-0.096	1
GhFBOX386	Gh_D12G0841	FBOX/FBA_3	D12	27179017	27180273	+	1257	418	47.772	2	6.805	0.102	3
GhFBOX387	Gh_D12G2416	FBOX/FBA_3	D12	57177973	57179148	-	1176	391	44.03	7	8.249	-0.016	2
GhFBOX388	Gh_D13G1524	FBOX/FBA_3	D13	47131379	47132545	-	1167	388	45.297	4	7.221	-0.224	2
GhFBOX389	Gh_Sca004717G04	FBOX/FBA_3	scaffold4717	137001	138200	+	1200	399	45.21	-20.5	4.385	-0.078	2
GhFBOX390	Gh_Sca004717G13	FBOX/FBA_3	scaffold4717	406193	407374	+	1182	393	44.285	-19.5	4.395	-0.002	1
GhFBOX391	Gh_Sca006085G01	FBOX/FBA_3	scaffold6085	3243	4457	+	1215	404	46.914	-8	5.133	-0.299	1
GhFBOX392	Gh_Sca006659G01	FBOX/FBA_3	scaffold6659	7273	8520	-	1248	415	48.087	22	9.33	-0.431	10
GhFBOX393	Gh_Sca008258G01	FBOX/FBA_3	scaffold8258	1285	2499	+	1215	404	46.914	-8	5.133	-0.299	3
GhFBOX394	Gh_A04G0390	FBOX/FBD	A04	11506817	11508900	+	2084	509	58.37	6	7.106	-0.322	2
GhFBOX395	Gh_A05G1411	FBOX/FBD	A05	14624219	14626866	+	2648	563	64.732	4.5	7.035	-0.117	17
GhFBOX396	Gh_A05G2221	FBOX/FBD	A05	25689933	25693095	+	3163	449	52.009	5.5	7.207	-0.122	3
GhFBOX397	Gh_A11G2424	FBOX/FBD	A11	82441005	82443693	+	2689	242	28.207	9	9.33	-0.419	7
GhFBOX398	Gh_A13G0498	FBOX/FBD	A13	10940077	10942104	-	2028	515	58.882	20.5	9.513	-0.159	1
GhFBOX399	Gh_A13G1188	FBOX/FBD	A13	64778203	64779715	-	1513	443	51.093	2	6.668	0.107	1
GhFBOX400	Gh_D02G0098	FBOX/FBD	D02	746708	748250	+	1543	434	49.382	-11.5	4.83	0.145	3
GhFBOX401	Gh_D02G0099	FBOX/FBD	D02	756426	757877	+	1452	421	48.101	6	7.446	0.216	2
GhFBOX402	Gh_D02G0512	FBOX/FBD	D02	6816096	6817552	-	1457	407	46.36	-2.5	6.121	0.385	2
GhFBOX403	Gh_D02G2391	FBOX/FBD	scaffold3784_D02	5457	6987	+	1531	421	48.307	1	6.629	0.172	1
GhFBOX404	Gh_D05G1576	FBOX/FBD	D05	14252323	14254981	+	2659	589	67.512	2.5	6.749	-0.141	17
GhFBOX405	Gh_D08G1256	FBOX/FBD	D08	41115309	41116849	+	1541	418	48.178	5.5	7.543	-0.193	1
GhFBOX406	Gh_D08G2215	FBOX/FBD	D08	61717834	61719486	-	1653	464	52.999	11	7.867	-0.141	2
GhFBOX407	Gh_D09G2367	FBOX/FBD	D09	50617925	50619390	+	1466	429	48.987	-3	6.006	0.167	3
GhFBOX408	Gh_D11G2741	FBOX/FBD	D11	56941361	56943997	+	2637	318	36.905	11.5	9.148	-0.251	1
GhFBOX409	Gh_D13G0641	FBOX/FBD	D13	9022964	9024968	+	2005	515	58.987	23.5	9.797	-0.147	1
GhFBOX410	Gh_D13G1605	FBOX/FBD	D13	48850795	48852950	-	2156	478	55.034	14	8.37	-0.177	1
GhFBOX411	Gh_Sca004871G04	FBOX/FBD	scaffold4871	37555	39052	-	1498	424	48.598	15	8.899	0.041	1
GhFBOX480	Gh_D02G0102	FBOX/LLR2	D02	777531	779032	+	1502	409	46.402	7	7.455	0.109	1
GhFBOX481	Gh_Sca041207G01	FBOX/LLR2	scaffold41207	74	892	-	819	273	31.376	-3	5.653	0.112	2
GhFBOX412	Gh_D01G0611	FBOX/FDB/LLR2	D01	8535135	8544380	-	9246	813	93.15	25	8.461	0.012	1
GhFBOX482	Gh_A01G0601	FBOX/FDB/LLR2	A01	10819401	10831217	-	11817	434	49.502	17	8.751	0.006	1
GhFBOX483	Gh_A01G0602	FBOX/FDB/LLR2	A01	10857759	10859253	-	1495	438	50.059	14.5	8.751	0.103	1
GhFBOX484	Gh_A02G0078	FBOX/FDB/LLR2	A02	675909	677466	+	1558	431	49.223	-9	5.164	0.204	4
GhFBOX485	Gh_A11G2476	FBOX/FDB/LLR2	A11	83430242	83433322	-	3081	553	63.72	17.5	8.517	-0.173	1
GhFBOX486	Gh_A11G2562	FBOX/FDB/LLR2	A11	85228260	85229756	-	1497	424	48.492	19	9.318	0.01	1
GhFBOX487	Gh_A13G0792	FBOX/FDB/LLR2	A13	35286057	35287535	-	1479	421	48.079	-10	4.91	0.137	1
GhFBOX488	Gh_A13G1182	FBOX/FDB/LLR2	A13	64627436	64642257	-	14822	459	52.303	16.5	8.567	0.041	4
GhFBOX489	Gh_D01G0603	FBOX/FDB/LLR2	D01	8383096	8384534	+	1439	421	47.716	14	8.604	0.26	1
GhFBOX490	Gh_D02G0101	FBOX/FDB/LLR2	D02	772852	774815	+	1964	501	57.27	6	7.286	0.104	4
GhFBOX491	Gh_D02G0104	FBOX/FDB/LLR2	D02	786985	793748	+	6764	430	49.324	-14	4.797	0.164	1
GhFBOX492	Gh_D11G2797	FBOX/FDB/LLR2	D11	57719975	57723331	-	3357	553	63.647	17	8.252	-0.214	2
GhFBOX493	Gh_D13G0932	FBOX/FDB/LLR2	D13	19837312	19838791	-	1480	421	48.107	-10	4.91	0.136	1
GhFBOX494	Gh_D13G1480	FBOX/FDB/LLR2	D13	46285601	46287258	+	1658	460	52.73	17.5	8.387	0.017	1
GhFBOX413	Gh_A03G0456	FBOX/FST_C	A03	9963617	10005227	-	41611	521	56.885	3.5	7.059	-0.053	5
GhFBOX414	Gh_D03G1082	FBOX/FST_C	D03	36194960	36199288	+	4329	516	56.359	12	8.652	-0.089	1
GhFBOX415	Gh_A01G1090	FBOX/JmJC	A01	41307414	41319132	+	11719	966	110.057	-18.5	5.2	-0.382	2
GhFBOX416	Gh_A05G1923	FBOX/JmJC	A05	20155100	20161177	-	6078	961	110.141	-18.5	5.194	-0.371	1
GhFBOX417	Gh_D05G2156	FBOX/JmJC	D05	20190425	20196498	-	6074	961	110.174	-22.5	4.997	-0.365	1
GhFBOX418	Gh_D01G1114	FBOX/JmJC	D01	23343774	23353623	+	9850	1138	130.021	-10.5	5.813	-0.328	1
GhFBOX419	Gh_A01G0831	FBOX/Kelch	A01	18967628	18969367	+	1740	579	66.347	16.5	8.318	-0.373	11
GhFBOX420	Gh_A01G1326	FBOX/Kelch	A01	82219653	82220609	-	957	318	35.643	-3	5.988	-0.067	11
GhFBOX421	Gh_A01G2122	FBOX/Kelch	scaffold147_A01	71664	72899	-	1236	382	42.3	0	6.498	-0.155	1
GhFBOX422	Gh_A02G0713	FBOX/Kelch	A02	12084971	12087855	-	2885	397	44.26	8.5	7.71	-0.06	2
GhFBOX423	Gh_A02G1078	FBOX/Kelch	A02	54673741	54676537	-	2797	372	40.64	8	7.583	0.136	3
GhFBOX424	Gh_A03G0908	FBOX/Kelch	A03	57436036	57437088	-	1053	350	39.419	0	6.503	-0.334	3
GhFBOX425	Gh_A03G2160	FBOX/Kelch	scaffold734_A03	92982	94415	+	1434	477	52.647	0.5	6.661	-0.129	3
GhFBOX426	Gh_A05G0085	FBOX/Kelch	A05	1009181	1011118	-	1938	645	68.484	4	6.971	0.199	1
GhFBOX427	Gh_A05G0434	FBOX/Kelch	A05	4827822	4829726	-	1905	634	67.609	4	7.165	0.128	1
GhFBOX428	Gh_A05G2041	FBOX/Kelch	A05	22212323	22215557	+	3235	372	40.833	8	7.72	0.084	1
GhFBOX429	Gh_A06G0320	FBOX/Kelch	A06	4782684	4784099	+	1416	471	51.99	1	6.697	-0.174	1
GhFBOX430	Gh_A06G0485	FBOX/Kelch	A06	9441753	9444371	-	2619	429	48.582	22	9.192	-0.32	4
GhFBOX431	Gh_A06G2045	FBOX/Kelch	scaffold1352_A06	50757	53742	-	2986	670	71.697	6.5	7.34	0.095	1
GhFBOX432	Gh_A07G0296	FBOX/Kelch	A07	3605612	3608125	+	2514	428	48.614	33.5	10.046	-0.275	1
GhFBOX433	Gh_A07G1082	FBOX/Kelch	A07	21932215	21933501	+	1287	428	46.733	15.5	8.769	0.126	12
GhFBOX434	Gh_A08G0559	FBOX/Kelch	A08	8923703	8926350	+	2648	419	47.202	10.5	8.171	-0.29	8
GhFBOX435	Gh_A08G2112	FBOX/Kelch	A08	102318201	102320763	-	2563	636	67.634	4	7.158	0.175	3
GhFBOX436	Gh_A09G0744	FBOX/Kelch	A09	53444963	53446180	+	1218	405	45.839	9	8.069	-0.125	1
GhFBOX437	Gh_A09G1221	FBOX/Kelch	A09	64066582	64067613	+	1032	343	38.556	-4.5	5.287	-0.396	12
GhFBOX438	Gh_A09G2029	FBOX/Kelch	A09	73418295	73421900	+	3606	607	65.946	13.5	7.79	0.131	2
GhFBOX439	Gh_A10G0207	FBOX/Kelch	A10	1826880	1829934	+	3055	586	65.714	-1.5	6.297	-0.091	7
GhFBOX440	Gh_A11G0498	FBOX/Kelch	A11	4677115	4678251	+	1137	378	41.797	9	8.31	-0.183	3
GhFBOX441	Gh_A12G0119	FBOX/Kelch	A12	1671277	1674581	-	3305	509	56.368	2	7.189	-0.097	1
GhFBOX442	Gh_A12G1368	FBOX/Kelch	A12	71294647	71297691	-	3045	367	41.421	5	7.984	-0.348	2
GhFBOX443	Gh_A13G0580	FBOX/Kelch	A13	13628944	13630380	-	1437	478	52.58	2	7.261	-0.076	1
GhFBOX444	Gh_A13G0728	FBOX/Kelch	A13	24525773	24526816	+	1044	347	38.546	-4	5.477	-0.334	4
GhFBOX445	Gh_A13G1457	FBOX/Kelch	A13	72321310	72329429	-	8120	423	47.943	5	7.245	-0.285	3
GhFBOX446	Gh_A13G1607	FBOX/Kelch	A13	74912884	74919546	-	6663	657	70.566	13	7.905	0.082	2
GhFBOX447	Gh_A13G1841	FBOX/Kelch	A13	78042845	78045935	+	3091	438	49.412	30.5	9.915	-0.282	2
GhFBOX448	Gh_A13G1842	FBOX/Kelch	A13	78048214	78050507	+	2294	438	49.424	28	9.9	-0.346	9
GhFBOX449	Gh_D01G0859	FBOX/Kelch	D01	14036411	14038150	+	1740	579	66.207	16	8.352	-0.379	12
GhFBOX450	Gh_D01G1375	FBOX/Kelch	D01	40503528	40507183	+	3656	579	64.037	1.5	6.642	-0.212	4
GhFBOX451	Gh_D01G1536	FBOX/Kelch	D01	47462784	47463989	+	1206	401	44.81	-3.5	5.97	-0.125	2
GhFBOX452	Gh_D01G1588	FBOX/Kelch	D01	49858948	49860184	+	1237	382	42.453	2	7.013	-0.176	9
GhFBOX453	Gh_D02G0756	FBOX/Kelch	D02	11322861	11325742	-	2882	397	44.237	8	7.596	-0.053	1
GhFBOX454	Gh_D02G1990	FBOX/Kelch	D02	63928592	63930025	-	1434	477	52.651	-2.5	5.78	-0.13	1
GhFBOX455	Gh_D05G0148	FBOX/Kelch	D05	1487785	1489722	-	1938	645	68.545	5	7.1	0.204	3
GhFBOX456	Gh_D05G0562	FBOX/Kelch	D05	4524613	4526640	+	2028	675	71.892	3	6.98	0.182	2
GhFBOX457	Gh_D05G0654	FBOX/Kelch	D05	5232679	5233800	-	1122	373	41.532	1.5	6.984	-0.208	4
GhFBOX458	Gh_D06G0350	FBOX/Kelch	D06	4747900	4749315	+	1416	471	52.287	0.5	6.614	-0.22	1
GhFBOX459	Gh_D06G0539	FBOX/Kelch	D06	8203618	8206221	-	2604	429	48.405	21	9.095	-0.315	2
GhFBOX460	Gh_D06G1046	FBOX/Kelch	D06	22451485	22454469	+	2985	672	71.718	7	7.364	0.114	1
GhFBOX461	Gh_D07G0352	FBOX/Kelch	D07	3680972	3683495	+	2524	428	48.586	33.5	10.046	-0.275	3
GhFBOX462	Gh_D07G1180	FBOX/Kelch	D07	17656238	17657530	+	1293	430	46.949	17	8.864	0.097	5
GhFBOX463	Gh_D08G0653	FBOX/Kelch	D08	8395220	8397862	+	2643	419	47.238	11	8.174	-0.298	1
GhFBOX464	Gh_D08G2484	FBOX/Kelch	D08	64666988	64669362	-	2375	636	67.678	7.5	7.584	0.134	1
GhFBOX465	Gh_D09G0745	FBOX/Kelch	D09	31669267	31670484	+	1218	405	45.787	7.5	7.933	-0.145	3
GhFBOX466	Gh_D09G1224	FBOX/Kelch	D09	39238198	39239283	+	1086	361	40.572	7	8.385	-0.488	1
GhFBOX467	Gh_D09G1637	FBOX/Kelch	D09	43969221	43970258	-	1038	345	38.73	-7.5	4.935	-0.308	5
GhFBOX468	Gh_D10G0187	FBOX/Kelch	D10	1611979	1615020	+	3042	586	65.869	-2	6.205	-0.12	1
GhFBOX469	Gh_D10G0400	FBOX/Kelch	D10	3579293	3581759	-	2467	409	45.945	-1.5	6.245	-0.283	1
GhFBOX470	Gh_D11G0576	FBOX/Kelch	D11	4933339	4934463	+	1125	374	41.458	7	7.963	-0.155	1
GhFBOX471	Gh_D12G0133	FBOX/Kelch	D12	1710449	1711714	-	1266	421	46.602	0	6.511	-0.058	2
GhFBOX472	Gh_D12G1095	FBOX/Kelch	D12	37463636	37465095	+	1460	366	40.986	-1	6.31	-0.287	2
GhFBOX473	Gh_D12G1492	FBOX/Kelch	D12	45221720	45223161	-	1442	381	42.535	4	7.732	-0.201	3
GhFBOX474	Gh_D13G0547	FBOX/Kelch	D13	7303475	7304911	+	1437	478	52.599	2	7.261	-0.076	4
GhFBOX475	Gh_D13G1966	FBOX/Kelch	D13	55037321	55039863	-	2543	635	68.065	8.5	7.531	0.126	3
GhFBOX476	Gh_D13G2227	FBOX/Kelch	D13	58397945	58401045	+	3101	438	49.272	28.5	9.902	-0.28	1
GhFBOX477	Gh_D13G2228	FBOX/Kelch	D13	58402951	58405239	+	2289	438	49.514	28	9.9	-0.352	3
GhFBOX478	Gh_Sca004883G02	FBOX/Kelch	scaffold4883	27150	29730	+	2581	409	45.885	-1.5	6.244	-0.276	1
GhFBOX479	Gh_Sca005075G02	FBOX/Kelch	scaffold5075	18646	22363	-	3718	607	65.932	13.5	7.79	0.131	3
GhFBOX495	Gh_A10G0819	FBOX/LRR-reapt	A10	16816386	16818023	+	1638	545	59.306	16.5	8.253	-0.099	1
GhFBOX496	Gh_D03G1731	FBOX/LRR-reapt	scaffold3920_D03	1731483	1734134	-	2652	372	40.793	8	7.582	0.133	1
GhFBOX497	Gh_A01G1998	FBOX/LRR-repeat	A01	99873685	99876320	-	2636	666	72.759	19	8.022	0.13	1
GhFBOX498	Gh_A03G0209	FBOX/LRR-repeat	A03	3185297	3189477	+	4181	695	76.077	13	7.887	0.116	3
GhFBOX499	Gh_A03G0518	FBOX/LRR-repeat	A03	12496130	12497797	-	1668	454	50.891	6.5	7.808	NA	14
GhFBOX500	Gh_A05G0370	FBOX/LRR-repeat	A05	4071773	4072861	+	1089	362	40.008	1	6.729	0.241	3
GhFBOX501	Gh_A05G0424	FBOX/LRR-repeat	A05	4764409	4765429	-	1021	312	35.837	-1.5	6.235	-0.367	4
GhFBOX502	Gh_A05G1036	FBOX/LRR-repeat	A05	10438457	10440175	+	1719	572	63.329	-5	5.523	0.26	2
GhFBOX503	Gh_A05G1896	FBOX/LRR-repeat	A05	19879456	19881653	+	2198	611	68.383	-1.5	6.325	-0.111	1
GhFBOX504	Gh_A05G2749	FBOX/LRR-repeat	A05	54088512	54092003	+	3492	589	66.738	-3.5	6.019	-0.112	1
GhFBOX505	Gh_A05G3101	FBOX/LRR-repeat	A05	79921278	79922723	+	1446	481	53.416	-2	6.177	0.232	3
GhFBOX506	Gh_A06G1896	FBOX/LRR-repeat	scaffold1263_A06	141538	143775	+	2238	615	69.026	-5	5.825	-0.062	1
GhFBOX507	Gh_A07G2050	FBOX/LRR-repeat	A07	76932229	76933647	-	1419	472	52.025	5	7.577	0.26	5
GhFBOX508	Gh_A08G2306	FBOX/LRR-repeat	scaffold1924_A08	116662	118065	-	1404	467	52.62	4.5	7.582	0.025	1
GhFBOX509	Gh_A10G0341	FBOX/LRR-repeat	A10	3101890	3103842	-	1953	650	72.693	8.5	7.158	0.062	3
GhFBOX510	Gh_A11G1343	FBOX/LRR-repeat	A11	17241297	17243207	+	1911	382	41.73	4.5	7.364	0.111	5
GhFBOX511	Gh_A12G1797	FBOX/LRR-repeat	A12	80582083	80584087	+	2005	477	53.258	12.5	8.34	0.027	1
GhFBOX512	Gh_A12G2577	FBOX/LRR-repeat	scaffold3269_A12	83365	85473	+	2109	702	79.15	-3.5	6.087	-0.104	12
GhFBOX513	Gh_D01G2258	FBOX/LRR-repeat	D01	61419846	61422481	-	2636	666	72.731	19	8.022	0.127	1
GhFBOX514	Gh_D02G0731	FBOX/LRR-repeat	D02	10784765	10787695	-	2931	594	67.593	3	6.91	-0.031	1
GhFBOX515	Gh_D03G1009	FBOX/LRR-repeat	D03	34487880	34489617	+	1738	477	53.608	12.5	8.306	0.069	1
GhFBOX516	Gh_D03G1372	FBOX/LRR-repeat	D03	42333843	42338006	-	4164	675	73.928	14	7.959	0.11	1
GhFBOX517	Gh_D04G0539	FBOX/LRR-repeat	D04	9267283	9268728	-	1446	481	53.378	-0.5	6.404	0.217	1
GhFBOX518	Gh_D04G0642	FBOX/LRR-repeat	D04	11826272	11829802	-	3531	591	66.96	-1.5	6.303	-0.085	1
GhFBOX519	Gh_D05G0485	FBOX/LRR-repeat	D05	3880147	3881235	+	1089	362	40.084	3	7.242	0.241	1
GhFBOX520	Gh_D05G0542	FBOX/LRR-repeat	D05	4404049	4405069	-	1021	312	35.894	-1	6.339	-0.349	6
GhFBOX521	Gh_D05G1153	FBOX/LRR-repeat	D05	9931745	9933463	+	1719	572	63.426	-7.5	5.234	0.256	1
GhFBOX522	Gh_D05G2130	FBOX/LRR-repeat	D05	19942401	19944650	+	2250	611	68.331	-2.5	6.204	-0.11	4
GhFBOX523	Gh_D06G0276	FBOX/LRR-repeat	D06	3139525	3141764	+	2240	615	69.11	-6.5	5.549	-0.061	1
GhFBOX524	Gh_D06G1435	FBOX/LRR-repeat	D06	46575428	46576714	+	1287	428	47.462	12	7.987	0.25	5
GhFBOX525	Gh_D07G1685	FBOX/LRR-repeat	D07	35209658	35210441	+	784	151	17.711	12	10.471	-0.527	1
GhFBOX526	Gh_D07G2263	FBOX/LRR-repeat	D07	53801583	53803001	-	1419	472	52.175	4.5	7.433	0.239	5
GhFBOX527	Gh_D08G0477	FBOX/LRR-repeat	D08	5228078	5230340	-	2263	587	65.671	-5	5.591	0.01	2
GhFBOX528	Gh_D08G2346	FBOX/LRR-repeat	D08	63183110	63184513	+	1404	467	52.598	2.5	7.14	0.025	1
GhFBOX529	Gh_D10G0347	FBOX/LRR-repeat	D10	2974437	2976389	-	1953	650	72.528	8.5	7.158	0.127	4
GhFBOX530	Gh_D11G1492	FBOX/LRR-repeat	D11	14873518	14874705	+	1188	395	43.419	3.5	7.153	0.169	2
GhFBOX531	Gh_D12G0880	FBOX/LRR-repeat	D12	29469836	29471944	+	2109	702	79.071	-2	6.285	-0.086	4
GhFBOX532	Gh_D12G1966	FBOX/LRR-repeat	D12	52703105	52705109	+	2005	477	53.265	13.5	8.417	0.04	1
GhFBOX533	Gh_Sca078799G01	FBOX/LRR-repeat	scaffold78799	124	525	-	402	134	15.087	13	10.488	-0.163	5
GhFBOX534	Gh_A08G1869	FBOX/Lysm	A08	99415613	99418147	-	2535	259	28.855	3	7.748	-0.289	1
GhFBOX535	Gh_D08G2231	FBOX/Lysm	D08	61925330	61927820	-	2491	259	28.766	2	7.339	-0.258	1
GhFBOX536	Gh_A05G3364	FBOX/PP2	A05	88111468	88145598	-	34131	248	28.076	-7	4.635	-0.186	7
GhFBOX537	Gh_A05G3365	FBOX/PP2	A05	88153237	88157215	-	3979	507	57.723	5.5	8.085	-0.212	2
GhFBOX538	Gh_A08G1983	FBOX/PP2	A08	100930787	100933600	-	2814	310	34.003	-2.5	5.478	-0.118	1
GhFBOX539	Gh_A09G2493	FBOX/PP2	scaffold2332_A09	86800	88562	+	1763	277	31.532	4.5	8.338	-0.448	2
GhFBOX540	Gh_A11G2456	FBOX/PP2	A11	82983425	82984357	-	933	259	29.057	-5.5	4.949	-0.149	2
GhFBOX541	Gh_D08G2377	FBOX/PP2	D08	63669248	63672008	-	2761	303	33.32	-2.5	5.466	-0.131	3
GhFBOX542	Gh_D09G0932	FBOX/PP2	D09	34882873	34886587	-	3715	988	112.614	7	6.887	-0.088	1
GhFBOX543	Gh_D09G1934	FBOX/PP2	D09	46779029	46780109	+	1081	283	32.283	2	6.937	-0.227	1
GhFBOX544	Gh_D09G1935	FBOX/PP2	D09	46783580	46784788	+	1209	272	31.307	-0.5	6.396	-0.134	2
GhFBOX545	Gh_D09G2476	FBOX/PP2	scaffold4365_D09	129474	131182	-	1709	277	31.575	4.5	8.336	-0.26	8
GhFBOX546	Gh_D13G1152	FBOX/PP2	D13	34218288	34219785	-	1498	288	33.164	6	8.352	-0.234	1
GhFBOX547	Gh_Sca007264G01	FBOX/PP2	scaffold7264	4632	6125	-	1494	288	33.055	5	8.05	-0.174	1
GhFBOX548	Gh_D01G1559	FBOX/SCOP	D01	48650435	48651289	+	855	235	26.503	-5	4.861	-0.12	5
GhFBOX549	Gh_D02G1375	FBOX/SCOP	D02	46302552	46303406	-	855	235	26.432	-6	4.75	-0.092	6
GhFBOX550	Gh_D02G1602	FBOX/SCOP	D02	55503585	55504440	+	856	235	26.663	-4	4.985	-0.131	3
GhFBOX551	Gh_A01G1316	FBOX/SEL1	A01	81508139	81509712	-	1574	334	36.807	21	10.3	-0.335	1
GhFBOX552	Gh_D05G3017	FBOX/SEL1	D05	38770489	38772589	-	2101	299	33.185	18.5	10.178	-0.295	3
GhFBOX553	Gh_A05G2715	FBOX/SLE1	A05	47599334	47601436	-	2103	334	37.195	25.5	10.53	-0.364	3
GhFBOX554	Gh_D01G1549	FBOX/SLE1	D01	47853236	47854807	+	1572	334	36.694	20.5	10.284	-0.282	5
GhFBOX555	Gh_A01G0377	FBOX/Tub	A01	5557918	5560470	+	2553	389	43.581	17	9.179	-0.49	1
GhFBOX556	Gh_A01G1473	FBOX/Tub	A01	90050583	90052444	-	1862	446	50.169	27.5	9.738	-0.277	3
GhFBOX557	Gh_A02G0453	FBOX/Tub	A02	6186393	6188186	+	1794	384	42.579	23	9.714	-0.228	12
GhFBOX558	Gh_A03G1862	FBOX/Tub	A03	99645692	99647595	+	1904	425	47.785	27.5	10.111	-0.34	6
GhFBOX559	Gh_A04G0350	FBOX/Tub	A04	9044651	9047688	-	3038	387	42.584	21	9.64	-0.432	6
GhFBOX560	Gh_A05G1652	FBOX/Tub	A05	17123657	17125129	+	1473	409	45.765	29	10.383	-0.358	4
GhFBOX561	Gh_A05G2206	FBOX/Tub	A05	25485990	25487714	+	1725	419	46.565	26.5	10.125	-0.392	2
GhFBOX562	Gh_A06G0073	FBOX/Tub	A06	646646	648866	+	2221	414	46.237	23	9.928	-0.303	3
GhFBOX563	Gh_A08G2071	FBOX/Tub	A08	101987552	101991052	+	3501	381	42.239	17.5	9.373	-0.449	1
GhFBOX564	Gh_A09G0596	FBOX/Tub	A09	48110185	48112494	+	2310	393	43.627	24	9.773	-0.217	4
GhFBOX565	Gh_A10G0857	FBOX/Tub	A10	18485727	18487941	-	2215	409	45.956	12	8.583	-0.289	1
GhFBOX566	Gh_A10G2280	FBOX/Tub	scaffold2473_A10	627671	630065	-	2395	376	42.012	19	9.522	-0.262	2
GhFBOX567	Gh_A11G0404	FBOX/Tub	A11	3742227	3744324	+	2098	414	46.399	16.5	9.263	-0.346	1
GhFBOX568	Gh_A11G1079	FBOX/Tub	A11	12585214	12588052	-	2839	405	45.362	21	9.574	-0.316	2
GhFBOX569	Gh_A12G0595	FBOX/Tub	A12	14983504	14985686	+	2183	417	46.834	17.5	9.433	-0.334	2
GhFBOX570	Gh_D01G1709	FBOX/Tub	D01	53688606	53690468	-	1863	421	47.017	27.5	10.09	-0.289	1
GhFBOX571	Gh_D01G2325	FBOX/Tub	scaffold3715_D01	58132	61513	-	3382	389	43.504	17.5	9.079	-0.44	1
GhFBOX572	Gh_D02G0505	FBOX/Tub	D02	6614118	6615915	+	1798	385	43.024	20.5	9.285	-0.267	1
GhFBOX573	Gh_D02G2301	FBOX/Tub	D02	66720874	66722773	+	1900	425	47.76	27	10.111	-0.348	3
GhFBOX574	Gh_D05G1841	FBOX/Tub	D05	16705832	16707300	+	1469	409	45.863	31	10.454	-0.349	2
GhFBOX575	Gh_D05G2467	FBOX/Tub	D05	24784648	24786700	+	2053	514	57.545	32.5	10.306	-0.301	8
GhFBOX576	Gh_D05G3294	FBOX/Tub	D05	52546819	52549903	+	3085	395	43.436	19	9.401	-0.406	1
GhFBOX577	Gh_D05G3798	FBOX/Tub	scaffold4065_D05	28431	31111	-	2681	424	47.545	21.5	9.775	-0.391	1
GhFBOX578	Gh_D06G0046	FBOX/Tub	D06	521503	523688	+	2186	413	46.116	23.5	10.045	-0.296	4
GhFBOX579	Gh_D08G0762	FBOX/Tub	D08	11259231	11261943	+	2713	400	45.409	27	10.02	-0.159	1
GhFBOX580	Gh_D08G2658	FBOX/Tub	scaffold4247_D08	80964	84488	-	3525	384	42.439	19	9.511	-0.437	5
GhFBOX581	Gh_D09G0595	FBOX/Tub	D09	28549319	28551588	+	2270	393	43.548	26.5	9.952	-0.231	3
GhFBOX582	Gh_D10G0896	FBOX/Tub	D10	11549882	11552098	+	2217	409	45.694	13	8.767	-0.309	1
GhFBOX583	Gh_D11G0467	FBOX/Tub	D11	4001841	4003932	+	2092	414	46.393	16.5	9.263	-0.363	3
GhFBOX584	Gh_D11G1230	FBOX/Tub	D11	11585081	11588573	-	3493	405	45.414	21	9.569	-0.319	1
GhFBOX585	Gh_D12G0606	FBOX/Tub	D12	11447024	11448951	+	1928	414	46.372	17.5	9.411	-0.343	2
GhFBOX586	Gh_Sca005636G01	FBOX/Tub	scaffold5636	8755	11422	-	2668	424	47.597	21.5	9.775	-0.399	1
GhFBOX587	Gh_A05G3901	FBOX/WD40	scaffold1237_A05	114126	115769	-	1644	547	61.06	11	8.122	-0.278	1
GhFBOX588	Gh_D05G0762	FBOX/WD40	D05	6281574	6283217	+	1644	547	60.974	12.5	8.351	-0.271	1
GhFBOX589	Gh_A03G1096	FBOX/zf-MYNT	A03	79862491	79863856	+	1366	380	41.326	16.5	8.494	-0.146	1
GhFBOX590	Gh_A12G1370	FBOX/zf-MYNT	A12	71310506	71311843	-	1338	384	41.783	17	8.62	-0.18	1
GhFBOX591	Gh_D02G1519	FBOX/zf-MYNT	D02	52838169	52839527	+	1359	380	41.33	16.5	8.494	-0.142	1
GhFBOX592	Gh_D12G1494	FBOX/zf-MYNT	D12	45241643	45242980	-	1338	384	41.696	14	8.365	-0.122	1

## Sheet: Table S2
			Table S2 Detailed information of F-box members from G. raimondii
Gene Number	Gene ID	F-box subfamliy	Chromosome	Start	End	Strand	Length (bp)	Protein Length (aa)	Molecular Weight (kDa)	Charge	Isoelectric Point	Grand Average of Hydropathy	Exon Number
GrFBOX20	Cotton_D_gene_10000146	FBOX	scaffold229	437907	439052	+	1146	381	43.718	9.5	8.306	-0.041	1
GrFBOX17	Cotton_D_gene_10003278	FBOX	Chr02	32763253	32764154	+	902	231	26.428	0	6.51	-0.089	3
GrFBOX22	Cotton_D_gene_10003281	FBOX	Chr02	32936421	32937349	-	929	251	28.446	5	8.03	0.246	3
GrFBOX13	Cotton_D_gene_10003283	FBOX	Chr07	16121152	16122259	+	1108	290	32.498	12.5	9.312	0.037	3
GrFBOX14	Cotton_D_gene_10003298	FBOX	scaffold203	171922	174104	-	2183	445	50.805	5.5	7.293	-0.057	3
GrFBOX11	Cotton_D_gene_10004619	FBOX	scaffold254	601593	602297	-	705	206	23.812	-7	4.781	-0.396	2
GrFBOX9	Cotton_D_gene_10004760	FBOX	Chr11	34709506	34710969	-	1464	355	40.746	13	8.67	-0.05	1
GrFBOX26	Cotton_D_gene_10005080	FBOX	Chr07	50270910	50274021	+	3112	572	64.333	9.5	7.848	0.018	3
GrFBOX2	Cotton_D_gene_10005744	FBOX	Chr06	46261492	46264165	-	2674	232	26.833	4.5	7.889	-0.124	4
GrFBOX1	Cotton_D_gene_10005750	FBOX	scaffold131	360531	362307	+	1777	362	40.963	-5.5	5.607	-0.188	4
GrFBOX54	Cotton_D_gene_10005872	FBOX	Chr13	35947047	35947526	-	480	159	17.914	6	8.494	-0.247	1
GrFBOX56	Cotton_D_gene_10006380	FBOX	Chr10	33526306	33527484	+	1179	392	42.727	0	6.507	-0.145	1
GrFBOX53	Cotton_D_gene_10006642	FBOX	Chr06	28462196	28463257	-	1062	353	39.902	1	6.766	-0.096	1
GrFBOX21	Cotton_D_gene_10006875	FBOX	scaffold253	289604	293282	+	3679	305	35.459	1.5	7.157	-0.015	2
GrFBOX38	Cotton_D_gene_10007291	FBOX	Chr08	31768533	31769998	-	1466	327	36.404	1.5	6.749	-0.372	1
GrFBOX16	Cotton_D_gene_10007562	FBOX	Chr01	14037130	14042511	-	5382	360	40.856	-15.5	4.56	-0.264	5
GrFBOX5	Cotton_D_gene_10008076	FBOX	scaffold160	1208121	1209683	-	1563	393	45.734	18.5	9.082	-0.17	1
GrFBOX41	Cotton_D_gene_10008603	FBOX	Chr10	38701072	38702262	-	1191	396	45.853	11	9.098	-0.422	1
GrFBOX49	Cotton_D_gene_10010631	FBOX	scaffold581	11042	12988	-	1947	648	69.435	10	7.855	0.15	1
GrFBOX3	Cotton_D_gene_10010994	FBOX	Chr07	6762587	6763837	+	1251	416	46.941	-6	5.685	-0.118	1
GrFBOX44	Cotton_D_gene_10011668	FBOX	Chr11	20603053	20604142	+	1090	286	32.532	-2.5	6.031	-0.209	2
GrFBOX43	Cotton_D_gene_10011669	FBOX	Chr13	45974900	45977129	-	2230	450	51.629	17.5	9.649	-0.176	1
GrFBOX42	Cotton_D_gene_10011673	FBOX	Chr08	64791229	64792623	+	1395	323	36.572	5	7.82	-0.284	2
GrFBOX55	Cotton_D_gene_10012462	FBOX	Chr10	2168727	2169800	-	1074	357	41.527	13	8.18	0.068	1
GrFBOX19	Cotton_D_gene_10012639	FBOX	Chr02	29179689	29180972	+	1284	427	47.809	9.5	8.307	0	1
GrFBOX23	Cotton_D_gene_10014624	FBOX	Chr09	45324238	45326186	-	1949	238	27.516	2	7.262	-0.103	4
GrFBOX37	Cotton_D_gene_10015120	FBOX	Chr09	35002742	35004982	-	2241	567	66.066	23.5	8.701	-0.405	5
GrFBOX30	Cotton_D_gene_10015290	FBOX	scaffold224	592684	595539	-	2856	376	42.087	1	6.752	0.021	1
GrFBOX24	Cotton_D_gene_10015733	FBOX	Chr01	25937863	25940859	-	2997	514	56.339	-9	5.126	-0.008	10
GrFBOX59	Cotton_D_gene_10015761	FBOX	Chr07	51167803	51171050	+	3248	320	36.23	-17.5	4.289	-0.163	2
GrFBOX28	Cotton_D_gene_10017540	FBOX	scaffold242	51012	53118	-	2107	456	51.948	2.5	6.82	-0.326	2
GrFBOX35	Cotton_D_gene_10018554	FBOX	Chr03	23170645	23172098	+	1454	377	41.893	6.5	7.758	-0.211	2
GrFBOX36	Cotton_D_gene_10019371	FBOX	scaffold261	603839	606246	+	2408	367	41.144	8.5	8.295	-0.225	1
GrFBOX10	Cotton_D_gene_10019738	FBOX	Chr05	26169907	26173961	-	4055	496	54.602	-23	4.502	-0.238	2
GrFBOX39	Cotton_D_gene_10021257	FBOX	Chr06	28582153	28582857	+	705	234	26.495	11.5	8.439	-0.369	1
GrFBOX25	Cotton_D_gene_10021600	FBOX	Chr09	21267287	21268006	+	720	239	27.1	5.5	8.197	-0.297	1
GrFBOX7	Cotton_D_gene_10021619	FBOX	Chr08	4376603	4377330	-	728	219	24.796	14	9.547	-0.049	2
GrFBOX8	Cotton_D_gene_10021620	FBOX	Chr11	1646821	1647484	+	664	161	18.321	7	9.503	-0.591	3
GrFBOX4	Cotton_D_gene_10021628	FBOX	Chr06	21986581	21987315	-	735	189	21.61	10.5	9.962	-0.475	3
GrFBOX40	Cotton_D_gene_10021645	FBOX	Chr03	25753320	25757519	+	4200	266	30.311	26.5	10.785	-0.699	4
GrFBOX32	Cotton_D_gene_10021872	FBOX	Chr09	37749977	37751038	-	1062	353	39.02	3	7.036	-0.237	1
GrFBOX45	Cotton_D_gene_10022070	FBOX	Chr07	33629154	33632357	-	3204	267	30.356	28.5	10.895	-0.591	4
GrFBOX47	Cotton_D_gene_10022071	FBOX	scaffold62	1335667	1336827	+	1161	386	45.298	2	6.843	-0.483	1
GrFBOX46	Cotton_D_gene_10022992	FBOX	Chr13	14601772	14605657	-	3886	483	53.263	10	8.336	0.021	11
GrFBOX50	Cotton_D_gene_10024059	FBOX	Chr05	42243810	42245239	+	1430	393	44.334	-6.5	5.136	-0.095	1
GrFBOX6	Cotton_D_gene_10025747	FBOX	Chr11	40510722	40514641	-	3920	473	53.684	16.5	8.789	-0.179	3
GrFBOX34	Cotton_D_gene_10026387	FBOX	scaffold229	371464	372668	+	1205	377	44.172	5.5	7.722	-0.195	2
GrFBOX57	Cotton_D_gene_10027130	FBOX	Chr10	47165667	47166857	-	1191	396	46.177	15.5	9.259	-0.349	1
GrFBOX60	Cotton_D_gene_10028106	FBOX	Chr13	28430272	28432251	+	1980	515	58.934	21.5	9.636	-0.15	3
GrFBOX58	Cotton_D_gene_10028287	FBOX	Chr02	16118125	16119784	+	1660	464	53.044	8	7.396	-0.152	4
GrFBOX48	Cotton_D_gene_10029161	FBOX	Chr01	407043	409667	+	2625	430	49.16	-16.5	4.693	0.24	3
GrFBOX31	Cotton_D_gene_10029513	FBOX	Chr01	397647	399066	+	1420	385	44.063	-4.5	5.886	0.31	3
GrFBOX29	Cotton_D_gene_10032803	FBOX	Chr02	36524186	36527097	-	2912	579	66.181	17	8.434	-0.378	1
GrFBOX18	Cotton_D_gene_10035551	FBOX	scaffold131	628456	632028	-	3573	615	69.054	-6	5.676	-0.06	3
GrFBOX33	Cotton_D_gene_10035649	FBOX	scaffold308	267973	271810	-	3838	611	68.297	-3	6.164	-0.108	3
GrFBOX27	Cotton_D_gene_10035915	FBOX	Chr12	19865182	19868709	-	3528	591	66.958	-1.5	6.303	-0.076	3
GrFBOX52	Cotton_D_gene_10036095	FBOX	Chr11	47567227	47569365	-	2139	467	52.591	2	6.949	0.039	1
GrFBOX15	Cotton_D_gene_10039795	FBOX	Chr09	45207213	45210065	+	2853	376	41.963	17	9.418	-0.294	5
GrFBOX12	Cotton_D_gene_10039801	FBOX	Chr09	23129208	23130631	+	1424	393	43.788	27	10.296	-0.344	4
GrFBOX51	Cotton_D_gene_10040700	FBOX	Chr09	7427052	7429645	-	2594	547	61.062	14	8.542	-0.275	1
GrFBOX85	Cotton_D_gene_10000187	F-box	scaffold229	402603	403247	+	645	214	25.352	-2.5	5.661	-0.218	1
GrFBOX139	Cotton_D_gene_10000736	F-box	scaffold312	914488	915387	+	900	299	34.584	2.5	6.887	-0.259	1
GrFBOX89	Cotton_D_gene_10001433	F-box	Chr11	45192878	45194119	-	1242	413	47.889	-8	5.136	-0.181	1
GrFBOX137	Cotton_D_gene_10001574	F-box	Chr02	7956951	7957954	-	1004	303	34.866	-15.5	4.448	-0.255	2
GrFBOX95	Cotton_D_gene_10002168	F-box	Chr12	22212089	22213159	+	1071	356	41.348	-0.5	6.422	-0.482	1
GrFBOX123	Cotton_D_gene_10003714	F-box	Chr07	42456227	42457207	-	981	270	31.005	-7.5	4.872	-0.377	3
GrFBOX150	Cotton_D_gene_10004488	F-box	scaffold655	10581	11285	-	705	206	23.811	-7	4.776	-0.364	2
GrFBOX141	Cotton_D_gene_10004775	F-box	Chr11	44939755	44941599	+	1845	411	47.438	-3.5	6.109	-0.161	1
GrFBOX145	Cotton_D_gene_10004915	F-box	scaffold270	174282	178646	-	4365	586	65.936	-0.5	6.423	-0.018	3
GrFBOX146	Cotton_D_gene_10004918	F-box	Chr07	46173097	46175991	-	2895	585	65.528	-3.5	5.913	0.016	3
GrFBOX115	Cotton_D_gene_10005090	F-box	Chr13	38189267	38191357	-	2091	473	53.943	-1.5	6.363	-0.372	1
GrFBOX102	Cotton_D_gene_10005219	F-box	Chr02	2720350	2723809	-	3460	402	47.183	4	7.203	-0.202	3
GrFBOX111	Cotton_D_gene_10005366	F-box	Chr07	43298682	43302196	+	3515	403	45.56	-1	6.311	-0.132	1
GrFBOX138	Cotton_D_gene_10005371	F-box	scaffold194	2669736	2675083	+	5348	913	101.109	-11	5.671	0.058	17
GrFBOX149	Cotton_D_gene_10005699	F-box	Chr05	42934358	42936057	+	1700	307	35.075	-22	4.323	-0.273	2
GrFBOX148	Cotton_D_gene_10005700	F-box	Chr01	2915892	2917360	-	1469	451	51.016	-19.5	4.552	-0.249	2
GrFBOX73	Cotton_D_gene_10005743	F-box	Chr10	3850591	3855135	-	4545	324	37.285	13	9.562	-0.312	11
GrFBOX74	Cotton_D_gene_10005745	F-box	scaffold181	660835	662941	-	2107	184	20.968	-3.5	5.122	-0.502	4
GrFBOX67	Cotton_D_gene_10005746	F-box	Chr07	48387852	48389393	+	1542	223	24.624	8	8.782	0.201	5
GrFBOX140	Cotton_D_gene_10005896	F-box	Chr04	7143267	7146117	+	2851	430	48.365	17.5	8.829	-0.183	9
GrFBOX142	Cotton_D_gene_10006876	F-box	Chr02	9024025	9024246	+	222	73	8.305	4	10.245	0.005	1
GrFBOX75	Cotton_D_gene_10007422	F-box	Chr06	32556290	32559316	-	3027	419	47.827	-10.5	5.09	0.164	1
GrFBOX112	Cotton_D_gene_10007935	F-box	Chr08	13790152	13791915	-	1764	403	46.47	6.5	7.336	-0.298	1
GrFBOX110	Cotton_D_gene_10007991	F-box	scaffold141	335477	336730	-	1254	417	48.131	2.5	6.828	-0.285	1
GrFBOX103	Cotton_D_gene_10008109	F-box	Chr11	23605052	23606623	+	1572	381	43.511	-3	6.078	0.205	4
GrFBOX130	Cotton_D_gene_10008365	F-box	scaffold229	418158	419444	+	1287	398	46.309	-2.5	6.139	-0.233	2
GrFBOX83	Cotton_D_gene_10008617	F-box	Chr11	7784969	7786102	-	1134	377	42.959	-2.5	6.128	-0.308	1
GrFBOX65	Cotton_D_gene_10009130	F-box	Chr06	44325713	44326990	-	1278	425	48.51	9.5	8.572	-0.399	1
GrFBOX63	Cotton_D_gene_10009378	F-box	scaffold229	378732	382063	+	3332	463	52.995	6.5	7.348	-0.215	2
GrFBOX86	Cotton_D_gene_10009379	F-box	scaffold229	408542	409659	+	1118	305	35.152	12.5	9.237	-0.32	2
GrFBOX107	Cotton_D_gene_10009578	F-box	Chr10	1870466	1873175	-	2710	528	56.616	20.5	8.583	0.026	1
GrFBOX99	Cotton_D_gene_10011419	F-box	Chr06	32620453	32621598	-	1146	381	44.428	0.5	6.585	-0.176	1
GrFBOX96	Cotton_D_gene_10011460	F-box	Chr11	270744	271178	-	435	144	16.019	-1.5	5.611	0.133	1
GrFBOX84	Cotton_D_gene_10011487	F-box	Chr02	11511653	11513417	-	1765	251	28.311	1.5	6.862	-0.207	2
GrFBOX70	Cotton_D_gene_10011542	F-box	Chr01	23387119	23388731	-	1613	369	42.509	21.5	9.556	-0.212	1
GrFBOX158	Cotton_D_gene_10011670	F-box	scaffold243	1070746	1071834	+	1089	362	42.382	14.5	8.844	-0.246	1
GrFBOX170	Cotton_D_gene_10011843	F-box	scaffold348	1086435	1091967	+	5533	466	53.155	20.5	8.855	-0.202	2
GrFBOX87	Cotton_D_gene_10013595	F-box	Chr05	3544286	3545461	+	1176	316	36.147	3.5	7.209	-0.201	2
GrFBOX125	Cotton_D_gene_10013718	F-box	Chr04	3012101	3014623	-	2523	409	46.584	23	9.294	-0.181	1
GrFBOX151	Cotton_D_gene_10014116	F-box	scaffold242	19816	21283	-	1468	367	42.274	11	8.237	0.028	1
GrFBOX153	Cotton_D_gene_10014274	F-box	Chr04	2479178	2479903	-	726	241	27.614	5	7.855	-0.178	1
GrFBOX156	Cotton_D_gene_10014979	F-box	Chr09	35152485	35154720	+	2236	563	65.326	26	8.802	-0.336	5
GrFBOX155	Cotton_D_gene_10015121	F-box	scaffold300	304363	306120	-	1758	381	43.939	12.5	7.994	-0.142	2
GrFBOX176	Cotton_D_gene_10015178	F-box	Chr09	35157653	35160155	+	2503	214	24.683	15.5	10.096	-0.426	4
GrFBOX68	Cotton_D_gene_10015503	F-box	Chr09	17348173	17349648	+	1476	369	41.457	7	7.772	-0.008	1
GrFBOX71	Cotton_D_gene_10015504	F-box	Chr05	27653465	27654586	+	1122	373	41.539	-7.5	5.247	-0.082	1
GrFBOX90	Cotton_D_gene_10015766	F-box	Chr09	25257809	25261143	+	3335	320	36.724	-20	4.393	-0.315	2
GrFBOX61	Cotton_D_gene_10015774	F-box	Chr09	31692975	31694114	-	1140	158	18.27	13.5	10.421	-0.493	1
GrFBOX93	Cotton_D_gene_10016332	F-box	scaffold93	1585616	1589480	-	3865	597	64.739	6	7.21	-0.179	11
GrFBOX135	Cotton_D_gene_10016381	F-box	scaffold93	1560666	1564615	-	3950	597	64.957	9	7.7	-0.156	11
GrFBOX134	Cotton_D_gene_10016383	F-box	Chr08	4373774	4375297	-	1524	156	17.894	5	8.493	-0.033	2
GrFBOX64	Cotton_D_gene_10017359	F-box	scaffold484	137830	139473	-	1644	390	43.616	12.5	8.474	-0.07	5
GrFBOX82	Cotton_D_gene_10017582	F-box	scaffold475	111512	119563	+	8052	392	44.269	9	7.627	-0.485	2
GrFBOX116	Cotton_D_gene_10019018	F-box	Chr08	43659098	43660153	-	1056	351	39.785	12.5	8.56	-0.179	1
GrFBOX133	Cotton_D_gene_10019777	F-box	Chr13	11656959	11659998	+	3040	479	53.535	-20	4.614	-0.359	2
GrFBOX109	Cotton_D_gene_10019917	F-box	scaffold123	587429	587845	+	417	138	15.49	-8.5	4.426	0.031	1
GrFBOX169	Cotton_D_gene_10020607	F-box	scaffold131	368759	369700	+	942	265	30.523	-5.5	5.379	-0.058	2
GrFBOX79	Cotton_D_gene_10021378	F-box	Chr06	28585569	28586273	+	705	234	26.634	11	8.305	-0.309	1
GrFBOX72	Cotton_D_gene_10021749	F-box	Chr07	46664712	46667140	+	2429	373	42.547	-9	4.854	-0.2	1
GrFBOX127	Cotton_D_gene_10021961	F-box	Chr01	21554106	21555442	-	1337	341	37.997	-3	6.003	-0.195	1
GrFBOX131	Cotton_D_gene_10023660	F-box	Chr02	9021102	9023377	+	2276	464	52.692	-12	4.824	-0.225	1
GrFBOX88	Cotton_D_gene_10023983	F-box	Chr02	39712250	39713521	-	1272	423	49.053	2	6.774	-0.391	1
GrFBOX128	Cotton_D_gene_10024170	F-box	Chr01	21874705	21876099	-	1395	464	52.828	-3.5	5.844	-0.205	1
GrFBOX100	Cotton_D_gene_10024254	F-box	Chr03	25565637	25567062	+	1426	378	43.576	6.5	7.722	-0.236	1
GrFBOX62	Cotton_D_gene_10024494	F-box	Chr07	39328554	39329780	-	1227	408	46.856	16	8.867	-0.088	1
GrFBOX80	Cotton_D_gene_10024495	F-box	scaffold229	442766	443920	+	1155	384	45.08	10.5	8.329	-0.157	1
GrFBOX101	Cotton_D_gene_10025652	F-box	Chr07	100665	103461	+	2797	393	44.285	-19.5	4.395	-0.002	1
GrFBOX78	Cotton_D_gene_10025886	F-box	Chr02	13472807	13474468	-	1662	334	36.724	20.5	10.284	-0.29	4
GrFBOX132	Cotton_D_gene_10025895	F-box	scaffold229	424121	425230	+	1110	369	43.119	3	6.94	-0.237	1
GrFBOX104	Cotton_D_gene_10025915	F-box	scaffold6	378933	380060	+	1128	375	42.218	2.5	7.456	0.044	1
GrFBOX94	Cotton_D_gene_10026399	F-box	Chr10	44017408	44018559	+	1152	383	44.923	14	9.262	-0.153	1
GrFBOX152	Cotton_D_gene_10026633	F-box	Chr11	20409762	20411568	+	1807	384	44.069	-13	4.679	-0.354	1
GrFBOX118	Cotton_D_gene_10027382	F-box	Chr01	6121469	6125954	-	4486	412	47.615	4	7.063	-0.08	2
GrFBOX122	Cotton_D_gene_10027702	F-box	Chr13	45050603	45051808	+	1206	401	46.545	18.5	9.393	-0.277	1
GrFBOX105	Cotton_D_gene_10027704	F-box	scaffold76	1393301	1394496	+	1196	382	43.665	0.5	6.577	0.024	2
GrFBOX121	Cotton_D_gene_10027708	F-box	Chr07	39365840	39367030	+	1191	396	45.464	12.5	8.539	-0.176	1
GrFBOX124	Cotton_D_gene_10027709	F-box	Chr11	45142175	45143386	-	1212	403	46.59	-13.5	4.755	-0.343	1
GrFBOX120	Cotton_D_gene_10027710	F-box	Chr02	7949677	7950873	-	1197	398	46.226	-6.5	5.424	-0.306	1
GrFBOX119	Cotton_D_gene_10027711	F-box	Chr11	45302726	45303940	-	1215	404	46.711	-5.5	5.587	-0.313	1
GrFBOX173	Cotton_D_gene_10028296	F-box	scaffold442	53572	56215	+	2644	435	50.357	12	8.38	-0.138	4
GrFBOX143	Cotton_D_gene_10028900	F-box	scaffold254	614715	616731	-	2017	495	56.549	-9	5.465	-0.195	3
GrFBOX113	Cotton_D_gene_10028987	F-box	Chr07	16029831	16030661	+	831	247	28.398	12.5	9.388	-0.093	2
GrFBOX114	Cotton_D_gene_10029224	F-box	Chr01	412281	414299	+	2019	429	48.624	0.5	6.576	0.195	3
GrFBOX77	Cotton_D_gene_10030309	F-box	Chr01	25869098	25873430	-	4333	515	56.338	6	7.744	-0.112	9
GrFBOX177	Cotton_D_gene_10030719	F-box	Chr08	13344587	13348031	+	3445	323	36.812	-21.5	4.333	-0.61	9
GrFBOX136	Cotton_D_gene_10030876	F-box	Chr09	25277617	25283686	+	6070	961	110.046	-22.5	4.992	-0.369	16
GrFBOX166	Cotton_D_gene_10030877	F-box	Chr07	47091375	47095363	-	3989	384	42.453	19	9.511	-0.437	4
GrFBOX81	Cotton_D_gene_10031116	F-box	Chr11	3467263	3468378	-	1116	371	41.799	-3	5.869	-0.073	1
GrFBOX91	Cotton_D_gene_10031128	F-box	Chr13	1273166	1276267	+	3102	459	51.499	33.5	10.189	-0.302	3
GrFBOX167	Cotton_D_gene_10031318	F-box	Chr06	23049514	23052152	+	2639	405	45.787	7.5	7.933	-0.145	1
GrFBOX160	Cotton_D_gene_10031548	F-box	Chr08	36456428	36462042	-	5615	524	58.697	9	7.939	-0.132	4
GrFBOX126	Cotton_D_gene_10031889	F-box	Chr13	1278544	1280834	+	2291	438	49.47	28	9.9	-0.346	2
GrFBOX174	Cotton_D_gene_10032047	F-box	scaffold163	990442	994193	+	3752	429	48.433	21	9.095	-0.31	3
GrFBOX144	Cotton_D_gene_10032868	F-box	Chr08	24855945	24857384	-	1440	381	42.592	5	7.912	-0.216	2
GrFBOX129	Cotton_D_gene_10032920	F-box	scaffold6	2833193	2836856	+	3664	372	40.719	8	7.569	0.113	4
GrFBOX161	Cotton_D_gene_10033379	F-box	scaffold363	494201	495519	+	1319	376	41.882	-4.5	5.781	-0.102	1
GrFBOX159	Cotton_D_gene_10033599	F-box	Chr05	37411053	37414511	+	3459	470	51.873	-1.5	6.078	-0.129	1
GrFBOX168	Cotton_D_gene_10033793	F-box	Chr06	41736297	41737510	-	1214	345	38.722	-8	4.85	-0.288	1
GrFBOX164	Cotton_D_gene_10033830	F-box	Chr06	46130373	46134093	+	3721	607	65.865	12.5	7.709	0.142	8
GrFBOX175	Cotton_D_gene_10034429	F-box	Chr13	7631995	7635980	+	3986	639	68.368	12	7.812	0.108	2
GrFBOX66	Cotton_D_gene_10035133	F-box	Chr04	593972	597731	-	3760	636	67.609	5	7.314	0.168	2
GrFBOX69	Cotton_D_gene_10035135	F-box	Chr03	3053658	3058503	+	4846	675	73.922	15	8.01	0.106	8
GrFBOX172	Cotton_D_gene_10035269	F-box	Chr02	167604	170227	+	2624	666	72.642	19	8.022	0.157	8
GrFBOX171	Cotton_D_gene_10035953	F-box	Chr08	13659089	13661780	-	2692	477	53.309	13.5	8.417	0.036	2
GrFBOX163	Cotton_D_gene_10036087	F-box	Chr09	2992501	2994221	-	1721	362	40.054	3	7.229	0.247	1
GrFBOX162	Cotton_D_gene_10036088	F-box	Chr09	9905686	9907669	+	1984	572	63.4	-8.5	5.129	0.273	1
GrFBOX117	Cotton_D_gene_10036098	F-box	scaffold199	57070	59721	-	2652	477	53.532	11.5	8.203	0.059	2
GrFBOX157	Cotton_D_gene_10036487	F-box	Chr04	19880975	19882420	+	1446	481	53.262	0.5	6.568	0.225	1
GrFBOX154	Cotton_D_gene_10036521	F-box	Chr11	3014190	3016142	-	1953	650	72.593	7.5	7.069	0.111	1
GrFBOX98	Cotton_D_gene_10037286	F-box	Chr04	2360335	2363383	-	3049	259	28.766	2	7.339	-0.258	2
GrFBOX97	Cotton_D_gene_10038120	F-box	Chr04	2054850	2057609	+	2760	303	33.337	-0.5	6.289	-0.096	3
GrFBOX108	Cotton_D_gene_10038437	F-box	Chr09	7208366	7214754	+	6389	450	50.939	0.5	6.761	-0.359	5
GrFBOX92	Cotton_D_gene_10038652	F-box	Chr05	42476420	42479932	+	3513	425	47.76	27	10.111	-0.348	4
GrFBOX106	Cotton_D_gene_10038805	F-box	Chr07	46195031	46200876	-	5846	405	45.454	21	9.574	-0.313	5
GrFBOX76	Cotton_D_gene_10038882	F-box	scaffold270	364599	366782	-	2184	397	44.815	22	9.692	-0.265	5
GrFBOX165	Cotton_D_gene_10039143	F-box	Chr08	43340213	43342139	+	1927	414	46.194	16.5	9.187	-0.289	4
GrFBOX147	Cotton_D_gene_10040381	F-box	Chr02	33047625	33051725	-	4101	389	43.454	17.5	9.179	-0.444	4
GrFBOX178	Cotton_D_gene_10018959	FBOX/Actin	scaffold305	19455	20606	-	1152	383	42.883	4.5	7.271	-0.243	1
GrFBOX182	Cotton_D_gene_10001449	FBOX/ARM	Chr11	45207831	45208757	-	927	308	35.318	-13	4.582	-0.269	1
GrFBOX180	Cotton_D_gene_10014965	FBOX/ARM	Chr09	35210324	35212609	+	2286	519	59.967	27	9.292	-0.335	4
GrFBOX179	Cotton_D_gene_10020141	FBOX/ARM	scaffold62	852691	855729	+	3039	796	88.984	-20	4.919	-0.232	6
GrFBOX181	Cotton_D_gene_10033052	FBOX/ARM	Chr05	7417286	7420327	+	3042	372	40.879	6	7.317	0.083	4
GrFBOX187	Cotton_D_gene_10002661	FBOX/DUF295	Chr07	15917560	15919086	-	1527	449	51.731	4	7.09	0.066	3
GrFBOX183	Cotton_D_gene_10005871	FBOX/DUF295	Chr01	29032549	29033022	-	474	157	17.775	9	9.372	-0.28	1
GrFBOX189	Cotton_D_gene_10011869	FBOX/DUF295	Chr05	24644520	24646341	-	1822	497	55.94	16	8.503	-0.153	2
GrFBOX188	Cotton_D_gene_10016222	FBOX/DUF295	Chr12	21731651	21733985	-	2335	676	75.597	5.5	7.157	-0.136	2
GrFBOX186	Cotton_D_gene_10018425	FBOX/DUF295	Chr02	8092780	8096552	+	3773	590	66.676	3.5	7.125	-0.025	3
GrFBOX185	Cotton_D_gene_10024945	FBOX/DUF295	scaffold229	431115	432191	+	1077	358	41.366	9	8.368	-0.051	1
GrFBOX184	Cotton_D_gene_10025601	FBOX/DUF295	Chr07	39425390	39426577	-	1188	395	45.858	21.5	9.618	-0.275	1
GrFBOX216	Cotton_D_gene_10004759	FBOX/FBA_3	Chr07	39313722	39314372	-	651	216	24.669	8.5	8.907	-0.069	1
GrFBOX204	Cotton_D_gene_10005742	FBOX/FBA_3	scaffold62	837023	844824	+	7802	1005	110.697	-35	4.655	-0.016	17
GrFBOX202	Cotton_D_gene_10005747	FBOX/FBA_3	scaffold131	387011	388192	+	1182	283	32.159	-7.5	5.317	0.013	2
GrFBOX194	Cotton_D_gene_10005749	FBOX/FBA_3	scaffold131	363692	367291	+	3600	506	57.812	4	6.914	0.007	4
GrFBOX193	Cotton_D_gene_10005751	FBOX/FBA_3	Chr13	35907072	35907551	-	480	159	17.94	8.5	8.766	-0.186	1
GrFBOX209	Cotton_D_gene_10008184	FBOX/FBA_3	Chr10	38664831	38665925	-	1095	364	41.262	4	7.089	-0.122	1
GrFBOX199	Cotton_D_gene_10009555	FBOX/FBA_3	Chr02	26114062	26117604	+	3543	534	57.417	18.5	8.525	-0.028	1
GrFBOX191	Cotton_D_gene_10009561	FBOX/FBA_3	scaffold23	3193157	3195192	+	2036	545	59.17	14	8.118	-0.111	1
GrFBOX211	Cotton_D_gene_10009957	FBOX/FBA_3	Chr06	47033420	47034532	+	1113	370	42.167	-4	5.91	0.258	1
GrFBOX198	Cotton_D_gene_10012626	FBOX/FBA_3	Chr09	35032439	35033536	-	1098	274	31.448	9	8.349	-0.064	2
GrFBOX195	Cotton_D_gene_10014625	FBOX/FBA_3	Chr04	5732176	5734833	+	2658	456	50.509	3.5	6.938	0.051	2
GrFBOX192	Cotton_D_gene_10014626	FBOX/FBA_3	scaffold270	521260	522935	-	1676	465	52.95	24.5	9.41	-0.404	3
GrFBOX214	Cotton_D_gene_10014627	FBOX/FBA_3	Chr09	7566054	7568738	+	2685	334	38.995	4.5	7.259	-0.634	5
GrFBOX210	Cotton_D_gene_10014629	FBOX/FBA_3	Chr06	28450314	28452578	+	2265	335	39.073	4	7.097	-0.549	5
GrFBOX197	Cotton_D_gene_10014630	FBOX/FBA_3	Chr07	3490916	3495138	+	4223	405	47.499	13.5	8.778	-0.623	5
GrFBOX200	Cotton_D_gene_10014843	FBOX/FBA_3	Chr09	35233657	35235855	+	2199	512	59.192	26.5	9.462	-0.331	4
GrFBOX213	Cotton_D_gene_10018916	FBOX/FBA_3	Chr07	50802953	50805375	+	2423	420	46.769	5	7.724	-0.087	2
GrFBOX208	Cotton_D_gene_10019179	FBOX/FBA_3	scaffold261	608435	609983	+	1549	409	46.186	-8	5.28	-0.174	2
GrFBOX215	Cotton_D_gene_10021616	FBOX/FBA_3	Chr10	10717681	10720122	+	2442	444	49.898	5.5	7.689	0.02	2
GrFBOX217	Cotton_D_gene_10021626	FBOX/FBA_3	Chr09	20953626	20955005	+	1380	185	20.998	4	8.259	-0.324	3
GrFBOX190	Cotton_D_gene_10022053	FBOX/FBA_3	Chr09	11024583	11025697	-	1115	354	39.656	4.5	7.794	-0.316	1
GrFBOX212	Cotton_D_gene_10023811	FBOX/FBA_3	Chr12	709034	710251	-	1218	325	36.373	-12.5	4.551	-0.085	2
GrFBOX207	Cotton_D_gene_10026393	FBOX/FBA_3	Chr08	4003852	4004991	+	1140	379	42.809	4.5	7.93	0.011	1
GrFBOX205	Cotton_D_gene_10030833	FBOX/FBA_3	Chr02	29735151	29742492	+	7342	953	108.567	-25.5	4.89	-0.35	15
GrFBOX206	Cotton_D_gene_10032436	FBOX/FBA_3	Chr08	65575042	65576460	-	1419	472	52.12	-1	6.168	-0.067	1
GrFBOX203	Cotton_D_gene_10032511	FBOX/FBA_3	Chr06	31105083	31106114	+	1032	343	38.43	-5	5.125	-0.335	1
GrFBOX201	Cotton_D_gene_10038713	FBOX/FBA_3	Chr09	29216945	29221292	-	4348	424	47.545	21.5	9.775	-0.391	4
GrFBOX196	Cotton_D_gene_10040069	FBOX/FBA_3	Chr11	14526101	14528321	+	2221	403	45.058	12	8.654	-0.325	4
GrFBOX221	Cotton_D_gene_10002416	FBOX/FBD	Chr03	25178199	25179293	-	1095	364	42.335	1.5	6.695	-0.413	1
GrFBOX225	Cotton_D_gene_10006877	FBOX/FBD	scaffold214	1009851	1011612	-	1762	355	40.092	-4	5.656	-0.241	1
GrFBOX224	Cotton_D_gene_10006878	FBOX/FBD	scaffold320	753148	758327	-	5180	236	27.058	1	6.784	-0.033	4
GrFBOX223	Cotton_D_gene_10009211	FBOX/FBD	Chr03	15368164	15369249	-	1086	361	41	-4	5.649	-0.229	1
GrFBOX222	Cotton_D_gene_10009980	FBOX/FBD	Chr08	13792684	13793904	-	1221	406	46.434	2.5	6.752	-0.295	1
GrFBOX220	Cotton_D_gene_10020006	FBOX/FBD	Chr03	18658229	18658528	+	300	99	11.004	-10	3.984	0.006	1
GrFBOX219	Cotton_D_gene_10030107	FBOX/FBD	scaffold158	1077574	1079915	-	2342	421	48.12	-10	4.91	0.129	3
GrFBOX218	Cotton_D_gene_10033790	FBOX/FBD	Chr13	26659505	26662434	+	2930	478	52.628	2.5	7.588	-0.052	1
GrFBOX227	Cotton_D_gene_10023110	FBOX/FBD/LRR2	Chr08	38745332	38748662	-	3331	860	91.935	-4.5	6.075	0.171	10
GrFBOX226	Cotton_D_gene_10039798	FBOX/FBD/LRR2	Chr11	40329028	40331837	-	2810	393	43.591	26.5	9.942	-0.242	5
GrFBOX228	Cotton_D_gene_10023111	FBOX/FBD/LRR3	Chr07	52205043	52210993	+	5951	950	102.725	-7.5	5.959	0.04	13
GrFBOX229	Cotton_D_gene_10023109	FBOX/FBD/LRR4	Chr07	37428401	37434683	-	6283	918	98.218	4	6.776	0.107	12
GrFBOX230	Cotton_D_gene_10013521	FBOX/FBD/LRR5	Chr08	68805458	68809227	-	3770	638	70.979	-8.5	5.766	0.006	4
GrFBOX231	Cotton_D_gene_10023637	FBOX/FBD/LRR6	scaffold422	50732	57818	+	7087	919	98.319	6.5	7.001	0.048	12
GrFBOX232	Cotton_D_gene_10027275	FBOX/FBD/LRR7	Chr07	39422714	39423901	-	1188	395	45.478	14	8.617	-0.029	1
GrFBOX233	Cotton_D_gene_10024167	FBOX/FST_C	Chr10	379532	380716	-	1185	394	44.945	2.5	6.828	-0.335	1
GrFBOX234	Cotton_D_gene_10024441	FBOX/Herpesvirus UL92	Chr13	35485153	35486403	-	1251	416	48.336	22	9.239	-0.441	1
GrFBOX236	Cotton_D_gene_10008367	FBOX/JmJC	Chr06	44319212	44320825	-	1614	445	51.127	12	8.814	-0.462	1
GrFBOX235	Cotton_D_gene_10038794	FBOX/JmJC	Chr02	5651708	5654807	-	3100	421	47.047	27.5	10.09	-0.295	4
GrFBOX237	Cotton_D_gene_10000866	FBOX/Kelch	Chr10	647536	648579	+	1044	347	39.696	11	7.968	-0.033	1
GrFBOX251	Cotton_D_gene_10003791	FBOX/Kelch	Chr07	287255	288283	-	1029	150	17.332	4.5	8.361	0.241	3
GrFBOX257	Cotton_D_gene_10005987	FBOX/Kelch	scaffold213	112732	114575	-	1844	302	34.441	0	6.527	-0.289	1
GrFBOX260	Cotton_D_gene_10010014	FBOX/Kelch	Chr11	193632	194729	+	1098	365	42.175	5	7.273	-0.162	1
GrFBOX264	Cotton_D_gene_10010143	FBOX/Kelch	scaffold197	1283547	1284592	-	1046	315	36.055	0	6.511	-0.013	2
GrFBOX243	Cotton_D_gene_10010662	FBOX/Kelch	scaffold141	339307	340587	-	1281	384	44.68	3.5	7.406	-0.285	2
GrFBOX255	Cotton_D_gene_10011044	FBOX/Kelch	scaffold149	1195460	1196653	+	1194	397	45.986	-5.5	5.61	-0.151	1
GrFBOX254	Cotton_D_gene_10016134	FBOX/Kelch	Chr10	1961970	1963160	-	1191	162	18.724	11	10.163	-0.671	1
GrFBOX246	Cotton_D_gene_10017646	FBOX/Kelch	scaffold226	35324	35644	+	321	106	11.681	8.5	9.176	-0.498	1
GrFBOX249	Cotton_D_gene_10020163	FBOX/Kelch	Chr08	38989589	38991956	-	2368	508	56.495	8.5	7.931	-0.072	2
GrFBOX248	Cotton_D_gene_10020483	FBOX/Kelch	Chr03	17946766	17949644	+	2879	320	36.094	-19	4.259	-0.117	2
GrFBOX240	Cotton_D_gene_10020685	FBOX/Kelch	Chr09	19262462	19264726	-	2265	391	42.135	-3.5	5.955	-0.026	1
GrFBOX261	Cotton_D_gene_10021242	FBOX/Kelch	Chr02	6718967	6719704	+	738	245	27.474	3.5	7.64	0.026	1
GrFBOX244	Cotton_D_gene_10022158	FBOX/Kelch	Chr08	3052003	3053519	-	1517	341	38.806	-7	5.104	-0.338	6
GrFBOX239	Cotton_D_gene_10025125	FBOX/Kelch	Chr07	39326172	39327371	-	1200	399	45.997	14.5	8.787	-0.135	1
GrFBOX245	Cotton_D_gene_10025126	FBOX/Kelch	Chr06	13378328	13379419	+	1092	363	41.958	4.5	7.472	-0.096	1
GrFBOX263	Cotton_D_gene_10026711	FBOX/Kelch	Chr09	43780391	43781669	+	1279	399	46.019	-5.5	5.62	-0.194	2
GrFBOX241	Cotton_D_gene_10028398	FBOX/Kelch	Chr01	6490770	6492515	+	1746	473	54.654	-2	6.34	-0.041	3
GrFBOX250	Cotton_D_gene_10028758	FBOX/Kelch	scaffold175	413316	415473	-	2158	527	60.411	12.5	7.93	-0.168	3
GrFBOX258	Cotton_D_gene_10029582	FBOX/Kelch	Chr07	6039718	6041241	-	1524	456	52.537	9	7.455	-0.011	3
GrFBOX259	Cotton_D_gene_10029994	FBOX/Kelch	Chr09	31484068	31487626	+	3559	432	49.942	4	7.011	-0.055	4
GrFBOX262	Cotton_D_gene_10031321	FBOX/Kelch	Chr01	19856095	19857336	-	1242	413	44.92	17.5	8.975	0.08	1
GrFBOX238	Cotton_D_gene_10031539	FBOX/Kelch	scaffold213	798180	799685	+	1506	501	55.43	1	6.76	-0.172	1
GrFBOX253	Cotton_D_gene_10032568	FBOX/Kelch	Chr07	37833279	37836469	+	3191	419	47.125	10	8.035	-0.287	2
GrFBOX242	Cotton_D_gene_10032897	FBOX/Kelch	Chr05	16928558	16930525	-	1968	350	39.2	-4.5	5.466	-0.363	1
GrFBOX252	Cotton_D_gene_10037850	FBOX/Kelch	Chr12	22649522	22651645	-	2124	294	33.497	-3	5.295	-0.251	3
GrFBOX247	Cotton_D_gene_10038189	FBOX/Kelch	scaffold266	16173	17671	-	1499	288	33.164	6	8.352	-0.237	3
GrFBOX256	Cotton_D_gene_10039509	FBOX/Kelch	Chr07	51881000	51884274	-	3275	460	51.586	14.5	8.893	-0.293	6
GrFBOX273	Cotton_D_gene_10000230	F-box/LRR-repeat	scaffold173	304977	305630	-	654	217	24.857	9	9.083	-0.043	1
GrFBOX268	Cotton_D_gene_10003609	F-box/LRR-repeat	Chr02	32726172	32726971	+	800	205	23.153	8.5	9.142	0.233	3
GrFBOX266	Cotton_D_gene_10010518	F-box/LRR-repeat	Chr07	48557415	48559049	-	1635	544	59.261	15.5	8.168	-0.028	1
GrFBOX274	Cotton_D_gene_10010580	F-box/LRR-repeat	Chr11	7287383	7288987	-	1605	534	57.373	19	8.469	-0.019	1
GrFBOX270	Cotton_D_gene_10011073	F-box/LRR-repeat	scaffold496	41463	43237	+	1775	398	45.955	-3.5	6.154	-0.158	1
GrFBOX267	Cotton_D_gene_10011695	F-box/LRR-repeat	Chr09	3698415	3701257	-	2843	414	46.877	-5	5.481	-0.205	1
GrFBOX275	Cotton_D_gene_10011999	F-box/LRR-repeat	Chr08	9405635	9409340	+	3706	402	45.43	-1	6.309	-0.055	1
GrFBOX269	Cotton_D_gene_10012110	F-box/LRR-repeat	scaffold244	549310	551235	+	1926	428	48.99	17.5	9.228	-0.194	1
GrFBOX265	Cotton_D_gene_10012176	F-box/LRR-repeat	Chr05	25413187	25415621	-	2435	438	50.237	15	8.893	-0.237	1
GrFBOX279	Cotton_D_gene_10012731	F-box/LRR-repeat	scaffold136	308166	310028	+	1863	475	54.387	4	7.239	-0.166	3
GrFBOX271	Cotton_D_gene_10024479	F-box/LRR-repeat	Chr11	40641180	40643200	+	2021	409	46.194	-17.5	4.442	-0.082	1
GrFBOX276	Cotton_D_gene_10027861	F-box/LRR-repeat	Chr09	20928164	20930822	+	2659	589	67.484	4.5	6.965	-0.142	4
GrFBOX277	Cotton_D_gene_10031480	F-box/LRR-repeat	Chr07	51050539	51053316	-	2778	374	41.459	8	8.148	-0.16	1
GrFBOX278	Cotton_D_gene_10037134	F-box/LRR-repeat	Chr09	2529828	2531136	+	1309	312	35.873	0	6.496	-0.343	2
GrFBOX272	Cotton_D_gene_10037191	F-box/LRR-repeat	Chr08	39995977	39999045	+	3069	702	79.048	-1.5	6.349	-0.098	1
GrFBOX280	Cotton_D_gene_10007921	FBOX/Lysm	Chr06	32684459	32685649	+	1191	396	46.214	10	8.06	-0.157	1
GrFBOX284	Cotton_D_gene_10004658	FBOX/PP2	Chr02	32739170	32740069	+	900	182	20.857	-3.5	5.548	-0.04	2
GrFBOX283	Cotton_D_gene_10007356	FBOX/PP2	Chr01	21683944	21685442	+	1499	419	47.796	-11	5.013	0.118	1
GrFBOX282	Cotton_D_gene_10019689	FBOX/PP2	scaffold273	594596	597737	+	3142	461	51.427	-22	4.552	-0.269	2
GrFBOX285	Cotton_D_gene_10037562	FBOX/PP2	Chr06	15196914	15198908	+	1995	268	30.508	3.5	8.097	-0.37	3
GrFBOX281	Cotton_D_gene_10040122	FBOX/PP2	Chr10	719822	721824	+	2003	421	47.06	24.5	9.92	-0.303	5
GrFBOX287	Cotton_D_gene_10000614	FBOX/Tub	Chr11	45311185	45311811	-	627	208	24.121	-10.5	4.464	-0.217	1
GrFBOX298	Cotton_D_gene_10005060	FBOX/Tub	scaffold197	78289	81595	-	3307	586	65.587	-7	5.309	-0.003	3
GrFBOX290	Cotton_D_gene_10005083	FBOX/Tub	Chr01	33656145	33657986	+	1842	613	66.168	17	8.258	0.127	1
GrFBOX296	Cotton_D_gene_10006271	FBOX/Tub	Chr01	23753945	23757420	+	3476	378	41.16	-4.5	5.428	-0.046	1
GrFBOX294	Cotton_D_gene_10009546	FBOX/Tub	Chr08	61987023	61988093	+	1071	356	40.741	7.5	7.973	-0.066	1
GrFBOX286	Cotton_D_gene_10018472	FBOX/Tub	scaffold254	605033	605929	-	897	298	34.316	15.5	9.212	-0.243	1
GrFBOX299	Cotton_D_gene_10020746	FBOX/Tub	Chr11	3594702	3597046	+	2345	399	43.34	1	6.705	-0.101	1
GrFBOX297	Cotton_D_gene_10025753	FBOX/Tub	scaffold157	195187	198310	+	3124	334	37.151	25.5	10.53	-0.374	4
GrFBOX293	Cotton_D_gene_10028981	FBOX/Tub	scaffold254	606522	608562	-	2041	503	57.462	0	6.507	-0.231	3
GrFBOX292	Cotton_D_gene_10033010	FBOX/Tub	Chr09	1366215	1369496	-	3282	645	68.484	6	7.233	0.188	2
GrFBOX288	Cotton_D_gene_10033295	FBOX/Tub	Chr10	16550715	16553705	+	2991	672	71.759	4	6.979	0.114	3
GrFBOX295	Cotton_D_gene_10034056	FBOX/Tub	Chr11	1678642	1683039	+	4398	586	65.793	-1	6.357	-0.12	3
GrFBOX289	Cotton_D_gene_10035917	FBOX/Tub	Chr05	7991161	7994126	+	2966	600	68.326	4	7.062	-0.039	3
GrFBOX291	Cotton_D_gene_10040368	FBOX/Tub	scaffold247	443202	446074	+	2873	325	36.198	19	9.541	-0.379	4
GrFBOX300	Cotton_D_gene_10019002	FBOX/WD40	scaffold305	85439	86590	+	1152	383	42.787	1	6.645	-0.327	1

## Sheet: Table S3
Table S2 Detailed information of F-box members from G.arboreum
Gene Number	Gene ID	F-box subfamliy	Chromosome	Start	End	Strand	Length (bp)	Protein Length (aa)	Molecular Weight (kDa)	Charge	Isoelectric Point	Grand Average of Hydropathy	Exon Number
GaFBOX272	Cotton_A_00288	F-box/LRR-repeat	Chr02	70411258	70413897	-	2640	666	72.658	18	7.952	0.148	8
GaFBOX70	Cotton_A_00581	FBOX/Tub	Chr05	8962512	8966022	+	3511	425	47.771	27.5	10.111	-0.327	4
GaFBOX211	Cotton_A_00821	FBOX/Kelch	Chr13	72489072	72490508	+	1437	478	52.448	2	7.261	-0.036	1
GaFBOX98	Cotton_A_01124	FBOX/Kelch	Chr04	33779606	33781995	-	2390	373	41.534	-0.5	6.36	-0.185	1
GaFBOX229	Cotton_A_01219	FBOX/Kelch	Chr04	33074875	33077920	+	3046	716	76.544	0	6.477	0.243	2
GaFBOX283	Cotton_A_01241	F-box/LRR-repeat	Chr04	32916973	32918471	-	1499	312	35.803	-1.5	6.235	-0.364	2
GaFBOX216	Cotton_A_01320	FBOX/DUF295	Chr06	120978124	120979479	+	1356	451	52.021	-8	5.119	-0.306	1
GaFBOX259	Cotton_A_01335	F-box	Chr06	120856590	120858117	-	1528	343	38.986	-5	5.262	-0.359	5
GaFBOX215	Cotton_A_01514	FBOX/DUF295	Chr01	134851915	134853419	+	1505	378	43.589	6	7.9	-0.218	1
GaFBOX247	Cotton_A_01542	F-box	Chr01	135032022	135034928	+	2907	266	30.225	29	10.872	-0.726	4
GaFBOX160	Cotton_A_01653	F-box	Chr01	136121061	136122161	+	1101	366	42.6	4	7.108	-0.439	1
GaFBOX39	Cotton_A_01785	F-box	Chr11	79332358	79334738	+	2381	397	46.17	10	8.165	-0.383	5
GaFBOX179	Cotton_A_01787	F-box	Chr11	79341109	79342170	-	1062	353	39.878	1.5	6.845	-0.106	1
GaFBOX248	Cotton_A_01795	F-box	Chr11	79480702	79481406	+	705	234	26.609	10.5	8.303	-0.341	1
GaFBOX209	Cotton_A_01967	FBOX/ARM	Chr06	29183898	29189706	-	5809	922	99.242	-6.5	5.997	0.038	12
GaFBOX249	Cotton_A_01972	F-box	Chr06	29209783	29210720	-	938	246	27.559	11	8.838	-0.201	3
GaFBOX73	Cotton_A_02013	FBOX/Tub	Chr06	29518659	29520756	+	2098	414	46.389	16.5	9.151	-0.35	4
GaFBOX166	Cotton_A_02080	F-box	Chr06	30481237	30482659	-	1423	419	47.283	0	6.496	0.036	3
GaFBOX206	Cotton_A_02167	FBOX/Actin	Chr13	127840451	127844712	-	4262	475	52.718	15.5	8.788	-0.012	12
GaFBOX86	Cotton_A_02535	FBOX/Kelch	Chr10	51167252	51170342	-	3091	438	49.352	30.5	10.049	-0.303	2
GaFBOX268	Cotton_A_02800	F-box/LRR-repeat	Chr08	98390033	98393419	+	3387	615	68.948	-7	5.538	-0.056	3
GaFBOX197	Cotton_A_02830	F-box	Chr08	98716573	98716711	-	139	287	32.866	-8	5.066	-0.214	2
GaFBOX27	Cotton_A_02901	F-box	Chr09	73651177	73652292	+	1116	237	26.994	3	7.176	-0.176	2
GaFBOX239	Cotton_A_02912	F-box	Chr09	73471428	73473087	-	1660	411	44.734	2.5	7.116	-0.16	2
GaFBOX13	Cotton_A_02962	F-box	Chr09	73010985	73013638	+	2654	376	42.117	0	6.496	0.047	1
GaFBOX17	Cotton_A_03188	F-box	Chr13	83546513	83549752	+	3240	399	44.878	-7	4.953	-0.12	1
GaFBOX20	Cotton_A_03291	F-box	Chr03	27988703	27991060	-	2358	433	49.273	15.5	8.988	-0.18	1
GaFBOX7	Cotton_A_03517	F-box	Chr01	65865462	65867546	+	2085	641	68.695	11	7.916	0.168	2
GaFBOX65	Cotton_A_03599	F-box	Chr01	66737524	66737814	+	291	96	10.797	5.5	10.11	-0.225	1
GaFBOX219	Cotton_A_03678	FBOX/FBA_3	Chr04	53754185	53755342	+	1158	385	44.572	15.5	8.808	-0.142	1
GaFBOX118	Cotton_A_03679	FBOX/FBA_3	Chr04	53682184	53683383	+	1200	399	45.982	13	8.658	-0.096	1
GaFBOX119	Cotton_A_03680	FBOX/FBA_3	Chr04	53661065	53662146	+	1082	339	38.951	10	8.646	-0.163	2
GaFBOX222	Cotton_A_03682	FBOX/FBA_3	Chr04	53508590	53510189	+	1600	396	45.523	18	9.218	-0.167	1
GaFBOX221	Cotton_A_03686	FBOX/FBA_3	Chr04	53279499	53280686	+	1188	395	45.583	17	8.902	-0.053	1
GaFBOX274	Cotton_A_03746	F-box/LRR-repeat	Chr04	52108636	52110537	+	1902	506	55.492	8.5	7.575	0.068	3
GaFBOX245	Cotton_A_03851	F-box	Chr09	61272671	61273460	+	790	174	19.797	2	7.114	-0.494	4
GaFBOX226	Cotton_A_03854	FBOX/Kelch	Chr09	61304783	61307858	+	3076	570	63.963	-2.5	6.155	-0.129	4
GaFBOX109	Cotton_A_04069	FBOX/DUF295	Chr10	81470636	81472036	+	1401	466	53.391	-3.5	5.692	-0.226	1
GaFBOX10	Cotton_A_04129	F-box	Chr10	83029775	83030038	+	264	87	9.779	8.5	10.297	-0.133	1
GaFBOX273	Cotton_A_04173	F-box/LRR-repeat	Chr07	77991109	77995289	+	4181	695	76.092	14	7.944	0.105	8
GaFBOX110	Cotton_A_04376	FBOX/LLR2/FDB	Chr05	25687338	25688882	-	1545	429	48.543	-9.5	5.156	0.173	3
GaFBOX111	Cotton_A_04762	FBOX/LLR3/FDB	Chr07	44061203	44062719	+	1517	418	48.089	8.5	7.977	-0.081	3
GaFBOX163	Cotton_A_04763	F-box	Chr07	44050552	44051455	+	904	238	27.104	11	8.819	0.169	3
GaFBOX26	Cotton_A_05328	F-box	Chr10	48522086	48523526	+	1441	370	41.779	6	7.747	-0.023	1
GaFBOX186	Cotton_A_05644	F-box	Chr01	2595152	2601765	-	6614	1009	111.087	-32.5	4.72	-0.021	17
GaFBOX158	Cotton_A_05703	F-box	Chr01	2019503	2020621	-	1119	372	43.58	-3.5	5.714	-0.451	1
GaFBOX278	Cotton_A_05725	F-box/LRR-repeat	Chr03	41098075	41099843	-	1769	467	52.621	2.5	7.151	0.026	1
GaFBOX151	Cotton_A_05770	FBOX/PP2	Chr03	40643737	40647094	+	3358	271	29.916	7	8.725	-0.08	4
GaFBOX50	Cotton_A_05971	F-box	Chr01	139952989	139956916	+	3928	600	65.396	8	7.582	-0.189	11
GaFBOX191	Cotton_A_05998	F-box	Chr12	93351310	93354518	-	3209	255	27.832	-2	5.941	0.043	5
GaFBOX207	Cotton_A_06351	FBOX/ARM	Chr07	90234536	90237905	+	3370	872	93.686	2	6.681	0.166	10
GaFBOX104	Cotton_A_06568	FBOX/DUF295	Chr07	27960372	27961643	-	1272	423	49.065	3	6.921	-0.393	1
GaFBOX157	Cotton_A_06837	F-box	Chr07	115682827	115684086	-	1260	347	39.84	12	7.828	-0.095	1
GaFBOX74	Cotton_A_06847	FBOX/Tub	Chr07	115616520	115619028	-	2509	407	45.54	22.5	9.886	-0.335	4
GaFBOX230	Cotton_A_07261	FBOX/Kelch	Chr01	48361782	48363626	-	1845	614	66.089	12.5	7.987	0.127	1
GaFBOX154	Cotton_A_07334	F-box	Chr11	7294422	7294976	-	555	184	21.326	-1.5	5.721	-0.152	1
GaFBOX132	Cotton_A_07450	FBOX/FBA_3	Chr09	48496826	48498016	-	1191	396	46.384	16.5	9.246	-0.328	1
GaFBOX195	Cotton_A_08217	F-box	Chr04	26284571	26287948	+	3378	527	57.939	-4.5	5.669	-0.049	12
GaFBOX254	Cotton_A_08232	F-box	Chr04	25899171	25900286	+	1116	371	42.342	-8	4.928	-0.207	1
GaFBOX72	Cotton_A_08277	FBOX/Tub	Chr04	25409214	25412052	-	2839	405	45.396	21	9.574	-0.32	5
GaFBOX169	Cotton_A_08279	F-box	Chr04	25318876	25321768	-	2893	581	65.174	0	6.502	0.029	3
GaFBOX279	Cotton_A_08433	F-box/LRR-repeat	Chr12	740387	742135	+	1749	481	53.342	-2	6.177	0.228	1
GaFBOX4	Cotton_A_08686	F-box	Chr10	17329713	17331317	-	1605	534	57.378	19.5	8.526	-0.008	1
GaFBOX106	Cotton_A_08866	FBOX/DUF295	Chr12	90574185	90575402	+	1218	405	45.723	-9.5	4.869	-0.035	1
GaFBOX228	Cotton_A_09081	FBOX/Kelch	Chr13	48779901	48782433	+	2533	634	67.937	13	7.89	0.139	2
GaFBOX113	Cotton_A_09308	FBOX/FBA_3	Chr04	127348553	127349680	-	1128	375	43.62	10.5	8.071	-0.217	1
GaFBOX168	Cotton_A_09445	F-box	Chr04	54549890	54552707	+	2818	572	64.445	6.5	7.483	0.008	3
GaFBOX240	Cotton_A_09514	F-box	Chr04	55209707	55211237	+	1531	367	41.218	-2	6.102	-0.123	1
GaFBOX184	Cotton_A_09591	F-box	Chr01	106108267	106109795	-	1529	419	47.796	-12	4.935	0.126	1
GaFBOX251	Cotton_A_09603	F-box	Chr01	106284525	106285550	+	1026	341	38.067	-2.5	6.053	-0.231	1
GaFBOX141	Cotton_A_10253	FBOX/Kelch	Chr09	62625461	62629995	-	4535	529	59.315	14.5	8.116	-0.013	2
GaFBOX62	Cotton_A_10265	F-box	Chr09	62557478	62558575	+	1098	365	42.181	4	7.094	-0.19	1
GaFBOX204	Cotton_A_10583	F-box	Chr11	34005905	34008805	+	2901	237	27.379	3.5	7.674	-0.193	4
GaFBOX227	Cotton_A_10602	FBOX/Kelch	Chr11	34139837	34143444	-	3608	607	65.958	13.5	7.79	0.139	8
GaFBOX149	Cotton_A_10713	FBOX/PP2	Chr04	72748307	72749239	-	933	259	29.004	-7.5	4.766	-0.163	3
GaFBOX277	Cotton_A_10716	F-box/LRR-repeat	Chr04	72630542	72631861	-	1320	328	36.492	6.5	8.035	0.142	3
GaFBOX56	Cotton_A_10865	F-box	Chr06	56875596	56877589	+	1994	320	36.105	-18	4.289	-0.15	2
GaFBOX100	Cotton_A_10887	FBOX/Kelch	Chr06	56753754	56756423	-	2670	378	41.783	10	8.459	-0.185	1
GaFBOX258	Cotton_A_10935	F-box	Chr04	104074847	104077348	+	2502	388	44.315	-17.5	4.553	-0.409	5
GaFBOX38	Cotton_A_11039	F-box	Chr10	21537869	21539923	-	2055	400	46.736	9.5	8.121	-0.391	5
GaFBOX68	Cotton_A_11055	FBOX/WD40	Chr10	21687533	21690068	+	2536	547	61.131	12	8.272	-0.28	1
GaFBOX146	Cotton_A_11458	FBOX/Kelch	Chr10	69328729	69332234	+	3506	645	68.423	5	7.105	0.183	2
GaFBOX286	Cotton_A_11548	F-box/LRR-repeat	Chr01	111022291	111026500	+	4210	496	54.5	5	7.561	0.31	2
GaFBOX35	Cotton_A_11586	F-box	Chr01	110586818	110589086	-	2269	451	51.214	-20.5	4.525	-0.247	2
GaFBOX2	Cotton_A_11814	F-box	Chr09	94475755	94476888	+	1134	377	42.827	-1.5	6.283	-0.293	1
GaFBOX108	Cotton_A_12428	FBOX/DUF295	Chr11	8748658	8759000	-	10343	795	91.148	-2.5	6.377	-0.087	4
GaFBOX161	Cotton_A_12465	F-box	Chr11	8424139	8425430	+	1292	372	43.746	9	8.5	-0.324	3
GaFBOX19	Cotton_A_12507	F-box	Chr04	66381400	66382449	-	1050	349	40.661	10.5	8.707	-0.037	1
GaFBOX101	Cotton_A_12671	FBOX/Kelch	Chr07	87688951	87692208	-	3258	579	66.197	16.5	8.32	-0.378	1
GaFBOX143	Cotton_A_12761	FBOX/Kelch	Chr07	40794831	40799136	+	4306	372	40.883	8.5	7.809	0.09	4
GaFBOX190	Cotton_A_12964	F-box	Chr03	83860936	83863787	+	2852	430	48.554	18	8.899	-0.179	9
GaFBOX95	Cotton_A_13067	FBOX/Kelch	Chr11	61964818	61966410	-	1593	345	38.715	-8.5	4.853	-0.314	1
GaFBOX88	Cotton_A_13284	FBOX/Kelch	Chr01	71498708	71500392	+	1685	411	44.724	16	8.876	0.112	1
GaFBOX257	Cotton_A_13506	F-box	Chr10	97085531	97086571	+	1041	346	39.423	-9.5	4.659	0.036	1
GaFBOX225	Cotton_A_13533	FBOX/FBA_3	Chr10	96736543	96738015	+	1473	403	46.533	-14	4.62	-0.248	1
GaFBOX159	Cotton_A_13534	F-box	Chr10	96727605	96728204	+	600	199	22.705	-6.5	4.554	0.033	1
GaFBOX237	Cotton_A_13536	F-box	Chr10	96690262	96691667	+	1406	390	45.237	-9.5	4.937	-0.332	1
GaFBOX131	Cotton_A_13539	FBOX/FBA_3	Chr10	96654570	96655544	+	975	324	38.133	2	6.934	-0.151	1
GaFBOX235	Cotton_A_13555	F-box	Chr10	96524151	96527361	+	3211	574	64.762	5	7.496	0.003	3
GaFBOX214	Cotton_A_13563	FBOX/Herpes_UL92	Chr06	9704705	9708055	+	3351	324	36.869	-21.5	4.333	-0.62	9
GaFBOX285	Cotton_A_13603	F-box/LRR-repeat	Chr06	10028200	10030204	-	2005	471	52.65	11.5	8.291	0.015	2
GaFBOX36	Cotton_A_13617	F-box	Chr06	10130097	10131308	-	1212	403	46.36	6	7.313	-0.321	1
GaFBOX79	Cotton_A_13768	FBOX/Tub	Chr08	15732526	15733950	-	1425	393	43.846	26	10.264	-0.38	4
GaFBOX252	Cotton_A_13862	F-box	Chr10	70816406	70817461	+	1056	351	39.496	4	7.733	-0.221	1
GaFBOX193	Cotton_A_13965	F-box	Chr12	97571586	97572572	+	987	329	36.786	1.5	6.749	-0.395	1
GaFBOX18	Cotton_A_14055	F-box	Chr01	123424240	123427226	+	2987	414	46.77	-5.5	5.33	-0.196	1
GaFBOX40	Cotton_A_14314	F-box	Chr04	116406589	116411080	+	4492	404	47.251	11.5	8.529	-0.667	5
GaFBOX21	Cotton_A_14362	F-box	Chr04	8457517	8460635	-	3119	403	45.515	-2	6.109	-0.117	1
GaFBOX181	Cotton_A_14482	F-box	Chr07	48769691	48771828	-	2138	534	57.356	16.5	8.409	0.003	1
GaFBOX51	Cotton_A_14618	F-box	Chr06	109526820	109528213	-	1394	327	37.105	7.5	7.705	-0.388	1
GaFBOX262	Cotton_A_14636	F-box	Chr04	87242990	87245270	-	2281	367	41.192	10	8.443	-0.253	1
GaFBOX264	Cotton_A_14637	F-box	Chr04	87238853	87240929	-	2077	429	48.453	-5.5	5.621	-0.199	3
GaFBOX202	Cotton_A_14715	F-box	Chr11	102666817	102670104	-	3288	249	29.13	-3.5	5.171	-0.046	1
GaFBOX80	Cotton_A_14780	FBOX/Tub	Chr06	87318145	87320189	-	2045	403	45.344	22.5	9.986	-0.375	5
GaFBOX61	Cotton_A_14811	F-box	Chr06	87790973	87792223	+	1251	416	47.083	-6.5	5.53	-0.134	1
GaFBOX24	Cotton_A_14841	F-box	Chr08	31040994	31042073	+	1080	359	41.688	12	8.082	0.075	1
GaFBOX58	Cotton_A_14863	F-box	Chr08	31288438	31289684	+	1247	163	18.854	10	10.002	-0.688	1
GaFBOX182	Cotton_A_14872	F-box	Chr08	31397418	31399735	+	2318	528	56.78	17.5	8.383	0.025	1
GaFBOX8	Cotton_A_15242	F-box	Chr06	91848180	91852683	+	4504	639	71.188	-9.5	5.576	0	4
GaFBOX263	Cotton_A_15364	F-box	Chr02	20202606	20203343	-	738	245	27.481	6.5	8.319	0.006	1
GaFBOX92	Cotton_A_15413	FBOX/Kelch	Chr11	74789644	74791098	-	1455	343	38.594	-5.5	5.143	-0.4	1
GaFBOX201	Cotton_A_15500	F-box	Chr04	57521191	57524020	-	2830	249	29.026	0.5	6.737	0.058	1
GaFBOX91	Cotton_A_15786	FBOX/Kelch	Chr06	33198822	33201861	+	3040	476	52.738	1	6.833	-0.098	1
GaFBOX64	Cotton_A_16242	F-box	Chr12	17419278	17422519	-	3242	514	56.324	-9	5.126	-0.008	10
GaFBOX140	Cotton_A_16243	FBOX/FST_C	Chr12	17376519	17380879	-	4361	531	57.974	5	7.497	-0.174	10
GaFBOX176	Cotton_A_16303	F-box	Chr08	45800597	45806924	+	6328	329	37.861	12	9.45	-0.312	11
GaFBOX136	Cotton_A_16639	FBOX/FBD	Chr10	7630874	7633575	+	2702	432	50.077	5	7.171	-0.082	4
GaFBOX59	Cotton_A_16666	F-box	Chr10	8130137	8131032	-	896	132	15.411	12.5	10.41	-0.254	1
GaFBOX167	Cotton_A_16754	F-box	Chr02	60984682	60986914	-	2233	419	47.434	3.5	7.29	0.039	3
GaFBOX117	Cotton_A_16816	FBOX/FBA_3	Chr13	112587047	112589288	+	2242	391	45.604	3.5	7.183	-0.247	1
GaFBOX217	Cotton_A_16841	FBOX/DUF295	Chr03	9543149	9545392	-	2244	747	85.52	-16	5.088	-0.294	1
GaFBOX76	Cotton_A_17032	FBOX/Tub	Chr09	56110460	56112674	-	2215	403	45.106	12	8.589	-0.308	4
GaFBOX276	Cotton_A_17067	F-box/LRR-repeat	Chr10	89360938	89363055	+	2118	572	63.368	-6.5	5.359	0.253	1
GaFBOX180	Cotton_A_17174	F-box	Chr13	70651578	70653402	-	1825	473	53.593	1	6.608	-0.316	1
GaFBOX260	Cotton_A_17394	F-box	Chr09	30541306	30542228	-	923	245	27.633	3.5	7.679	-0.069	3
GaFBOX198	Cotton_A_17395	F-box	Chr09	30538736	30539985	-	1250	279	31.442	-7	4.864	-0.163	2
GaFBOX96	Cotton_A_17441	FBOX/Kelch	Chr08	27561610	27564037	+	2428	429	48.518	22	9.192	-0.324	3
GaFBOX282	Cotton_A_17534	F-box/LRR-repeat	Chr09	89892017	89893969	+	1953	650	72.8	8.5	7.166	0.062	1
GaFBOX210	Cotton_A_17609	FBOX/ARM	Chr12	45814004	45820720	-	6717	919	98.217	10	7.402	0.04	12
GaFBOX243	Cotton_A_17646	F-box	Chr11	20398537	20399270	-	734	191	21.824	8.5	9.298	-0.503	3
GaFBOX203	Cotton_A_17769	F-box	Chr06	21368032	21370174	-	2143	304	35.072	16	9.498	-0.528	6
GaFBOX162	Cotton_A_17895	F-box	Chr13	117065914	117067347	+	1434	417	48.18	2	6.828	0.111	3
GaFBOX1	Cotton_A_17896	F-box	Chr13	117016082	117016834	-	753	221	25.688	10.5	9.402	-0.132	2
GaFBOX135	Cotton_A_17899	FBOX/FBD	Chr13	116815039	116817025	+	1987	443	51.093	2	6.668	0.107	3
GaFBOX134	Cotton_A_17901	FBOX/FBD	Chr13	116780432	116781907	+	1476	436	49.964	-7	5.216	0.216	3
GaFBOX107	Cotton_A_18222	FBOX/DUF295	Chr12	104958196	104959726	+	1531	394	44.949	1	6.64	-0.381	1
GaFBOX218	Cotton_A_18307	FBOX/FBA_3	Chr12	118013362	118014895	+	1534	387	44.552	-2.5	6.129	-0.114	2
GaFBOX6	Cotton_A_18422	F-box	Chr03	91641453	91643321	+	1869	475	54.529	5	7.48	-0.177	3
GaFBOX90	Cotton_A_18430	FBOX/Kelch	Chr08	45082620	45084035	-	1416	471	51.93	0	6.505	-0.189	1
GaFBOX78	Cotton_A_18767	FBOX/Tub	Chr10	46424178	46425914	+	1737	423	46.939	27.5	10.172	-0.418	4
GaFBOX155	Cotton_A_19045	F-box	Chr12	49717231	49718313	-	1083	360	41.911	0.5	6.581	-0.479	1
GaFBOX129	Cotton_A_19240	FBOX/FBA_3	Chr11	93655935	93657842	-	1908	391	44.059	6	8.039	-0.004	1
GaFBOX194	Cotton_A_19555	F-box	Chr03	45446140	45450775	-	4636	540	59.74	-0.5	6.459	-0.197	12
GaFBOX144	Cotton_A_19590	FBOX/Kelch	Chr05	15862444	15864620	+	2177	372	40.913	6	7.317	0.075	4
GaFBOX271	Cotton_A_19619	F-box/LRR-repeat	Chr05	16705246	16708291	+	3046	593	67.656	6	7.388	-0.003	3
GaFBOX196	Cotton_A_19676	F-box	Chr05	42177409	42179405	-	1997	307	34.984	-21	4.337	-0.242	2
GaFBOX60	Cotton_A_20089	F-box	Chr03	53922220	53924411	+	2192	435	49.554	14.5	8.421	-0.206	2
GaFBOX84	Cotton_A_20151	FBOX/Tub	Chr03	24210465	24214571	+	4107	366	40.349	18	9.528	-0.37	4
GaFBOX11	Cotton_A_20289	F-box	Chr07	54399509	54399772	-	264	87	9.862	7.5	10.006	-0.162	1
GaFBOX267	Cotton_A_20429	F-box	Chr08	79284311	79285462	-	1152	383	43.71	10.5	8.754	-0.189	1
GaFBOX275	Cotton_A_20479	F-box/LRR-repeat	Chr01	59085742	59087361	-	1620	362	40.111	2	6.981	0.228	1
GaFBOX33	Cotton_A_20763	F-box	Chr10	10112101	10113787	+	1687	369	42.491	21.5	9.556	-0.207	1
GaFBOX14	Cotton_A_20864	F-box	Chr05	53863873	53868609	-	4737	671	76.997	23	9.718	-0.195	5
GaFBOX199	Cotton_A_20874	F-box	Chr03	58743309	58743788	-	480	159	18.041	9.5	8.961	-0.229	1
GaFBOX99	Cotton_A_20949	FBOX/Kelch	Chr06	19054034	19055433	-	1400	346	38.859	4.5	7.394	-0.291	2
GaFBOX213	Cotton_A_21028	FBOX/zf-MYNT	Chr06	34638408	34640214	+	1807	384	41.783	17	8.62	-0.18	3
GaFBOX97	Cotton_A_21030	FBOX/Kelch	Chr06	34652744	34654180	+	1437	378	42.298	7	8.189	-0.22	3
GaFBOX130	Cotton_A_21365	FBOX/FBA_3	Chr10	38167725	38169227	+	1503	500	57.577	4	6.961	-0.167	1
GaFBOX105	Cotton_A_21762	FBOX/DUF295	Chr02	33519710	33521656	-	1947	433	49.815	1.5	6.766	-0.244	1
GaFBOX138	Cotton_A_21849	FBOX/FBD	Chr13	84454248	84456279	+	2032	515	58.788	20.5	9.539	-0.138	3
GaFBOX30	Cotton_A_21903	F-box	Chr13	56150570	56151265	-	696	231	26.223	-0.5	6.24	0.103	1
GaFBOX246	Cotton_A_22175	F-box	Chr04	99546753	99548695	-	1943	267	30.378	28.5	10.895	-0.586	4
GaFBOX48	Cotton_A_22358	F-box	Chr13	117772535	117773780	+	1246	396	45.453	0	6.502	-0.074	1
GaFBOX83	Cotton_A_22539	FBOX/Tub	Chr10	13654011	13655817	+	1807	273	30.955	21	10.164	-0.27	5
GaFBOX234	Cotton_A_22693	F-box	Chr01	99273411	99276726	-	3316	579	65.195	7	7.736	0.02	3
GaFBOX255	Cotton_A_22982	F-box	Chr08	124021144	124023028	+	1885	190	21.023	-5	4.702	0.222	3
GaFBOX54	Cotton_A_23354	F-box	Chr02	663262	664696	-	1435	320	36.053	-17	4.325	-0.102	2
GaFBOX152	Cotton_A_23412	FBOX/PP2	Chr09	91385522	91387339	+	1818	156	17.671	1.5	7.75	-0.086	2
GaFBOX47	Cotton_A_23482	F-box	Chr10	20785445	20787797	-	2353	456	51.935	0	6.504	-0.324	2
GaFBOX25	Cotton_A_23487	F-box	Chr10	20758617	20760057	-	1441	367	42.396	7.5	7.724	0.039	1
GaFBOX175	Cotton_A_23537	F-box	Chr02	48365503	48366891	-	1389	211	23.389	7	8.595	0.129	5
GaFBOX3	Cotton_A_23554	F-box	Chr02	48164141	48166164	+	2024	527	57.132	13	8.009	0.02	2
GaFBOX87	Cotton_A_23692	FBOX/Kelch	Chr11	71107511	71109238	+	1728	413	46.683	7	7.711	-0.132	2
GaFBOX126	Cotton_A_23757	FBOX/FBA_3	Chr09	79602169	79607330	-	5162	384	44	-10.5	4.932	-0.335	1
GaFBOX12	Cotton_A_23802	F-box	Chr05	4877164	4878285	+	1122	373	41.491	-3	6.089	-0.087	1
GaFBOX284	Cotton_A_23877	F-box/LRR-repeat	Chr07	72330772	72332400	-	1629	441	49.207	7.5	7.936	0.12	2
GaFBOX165	Cotton_A_24001	F-box	Chr01	107753440	107754534	+	1095	364	41.919	11.5	8.334	-0.252	1
GaFBOX125	Cotton_A_24002	FBOX/FBA_3	Chr01	107706024	107707133	+	1110	369	43.163	-0.5	6.434	-0.21	1
GaFBOX220	Cotton_A_24003	FBOX/FBA_3	Chr01	107700021	107701187	+	1167	388	44.787	-3.5	5.964	-0.153	1
GaFBOX192	Cotton_A_24127	F-box	Chr01	137984645	137987633	-	2989	361	41.089	-12.5	4.714	-0.276	5
GaFBOX23	Cotton_A_24466	F-box	Chr03	81152191	81155966	+	3776	402	45.456	0	6.503	-0.088	1
GaFBOX103	Cotton_A_24913	FBOX/Kelch	Chr02	48696813	48698048	-	1236	382	42.318	0	6.498	-0.172	2
GaFBOX102	Cotton_A_24915	FBOX/Kelch	Chr02	48691706	48692941	-	1236	382	42.318	0	6.498	-0.172	2
GaFBOX270	Cotton_A_25217	F-box/LRR-repeat	Chr12	19221916	19225376	-	3461	578	65.327	-5	5.731	-0.055	3
GaFBOX63	Cotton_A_25459	F-box	Chr12	138935353	138937451	+	2099	636	70.079	7	7.498	-0.174	2
GaFBOX137	Cotton_A_25588	FBOX/FBD	Chr10	18487217	18489871	+	2655	587	67.447	4.5	6.959	-0.121	4
GaFBOX244	Cotton_A_25591	F-box	Chr10	18511596	18512354	+	759	183	20.822	3.5	8.25	-0.304	3
GaFBOX250	Cotton_A_25675	F-box	Chr13	113845013	113849163	+	4151	495	54.685	-21	4.614	-0.266	2
GaFBOX178	Cotton_A_25699	F-box	Chr07	86563415	86565921	+	2507	392	42.892	-1	6.347	-0.138	1
GaFBOX147	Cotton_A_25775	FBOX/Kelch	Chr08	5793666	5796439	+	2774	651	69.585	4.5	7.077	0.078	2
GaFBOX238	Cotton_A_26169	F-box	Chr10	15870962	15873725	+	2764	391	42.254	-4.5	5.763	-0.061	1
GaFBOX32	Cotton_A_26271	F-box	Chr11	81974049	81975248	+	1200	399	46.702	10	8.104	-0.179	1
GaFBOX49	Cotton_A_26277	F-box	Chr11	81921764	81922909	-	1146	381	44.156	-1.5	6.177	-0.137	1
GaFBOX185	Cotton_A_26281	F-box	Chr11	81865603	81866862	-	1260	419	47.767	-11	5.004	0.152	1
GaFBOX153	Cotton_A_26395	F-box	Chr10	55591156	55651257	-	60102	994	114.109	42	9.089	-0.318	11
GaFBOX43	Cotton_A_26397	F-box	Chr10	55810048	55812157	-	2110	474	54.712	7	7.734	-0.117	5
GaFBOX44	Cotton_A_26400	F-box	Chr10	55966393	55969628	+	3236	535	61.721	27.5	8.931	-0.235	5
GaFBOX66	Cotton_A_26401	F-box	Chr10	55981638	55982382	+	745	186	21.82	11.5	10.024	-0.695	3
GaFBOX55	Cotton_A_26507	F-box	Chr04	34795718	34798277	+	2560	330	37.942	-27	4.224	-0.351	2
GaFBOX233	Cotton_A_26509	FBOX/JmJC	Chr04	34839006	34845089	+	6084	961	110.09	-18	5.194	-0.371	16
GaFBOX173	Cotton_A_26736	F-box	Chr09	60589004	60590989	+	1986	355	40.773	13	8.67	-0.057	1
GaFBOX208	Cotton_A_26988	FBOX/ARM	Chr13	24187764	24194059	-	6296	918	98.258	6	6.927	0.114	12
GaFBOX5	Cotton_A_27273	F-box	Chr08	55071387	55072504	-	1118	296	34.108	11.5	9.006	-0.247	2
GaFBOX212	Cotton_A_27354	FBOX/Kelch	Chr05	18759577	18761010	+	1434	477	52.632	-0.5	6.371	-0.113	1
GaFBOX269	Cotton_A_27580	F-box/LRR-repeat	Chr10	18171772	18175399	+	3628	611	68.349	-1.5	6.325	-0.109	3
GaFBOX85	Cotton_A_28027	FBOX/Kelch	Chr01	13124980	13127493	+	2514	428	48.63	33.5	9.995	-0.267	2
GaFBOX9	Cotton_A_28043	F-box	Chr04	133748718	133749317	-	600	199	23.518	2.5	7.542	0.009	1
GaFBOX45	Cotton_A_28044	F-box	Chr04	133737110	133738876	+	1767	472	54.36	4	7.005	0.009	3
GaFBOX42	Cotton_A_28126	F-box	Chr10	58676888	58678654	-	1767	380	43.9	11.5	7.859	-0.221	2
GaFBOX41	Cotton_A_28127	F-box	Chr10	58698069	58700062	-	1994	436	50.278	12	7.804	-0.101	5
GaFBOX172	Cotton_A_28548	F-box	Chr03	55728322	55731259	-	2938	587	65.895	-5	5.588	0.018	3
GaFBOX164	Cotton_A_28779	F-box	Chr13	123764097	123767201	+	3105	310	36.202	22.5	9.942	-0.601	6
GaFBOX46	Cotton_A_28785	F-box	Chr13	123411839	123413032	-	1194	397	45.983	-4.5	5.793	-0.149	1
GaFBOX231	Cotton_A_28891	FBOX/Kelch	Chr03	23659223	23662894	+	3672	636	67.622	4	7.158	0.164	2
GaFBOX265	Cotton_A_29002	F-box	Chr12	54057086	54057472	-	387	71	8.004	-2	4.99	-0.431	2
GaFBOX266	Cotton_A_29317	F-box	Chr04	62658225	62659112	-	888	295	34.482	6.5	7.949	-0.101	1
GaFBOX232	Cotton_A_29370	FBOX/JmJC	Chr07	56763498	56770695	+	7198	963	110.003	-24.5	4.898	-0.363	16
GaFBOX82	Cotton_A_29419	FBOX/Tub	Chr07	92994829	92998935	-	4107	389	43.68	17	9.179	-0.49	4
GaFBOX81	Cotton_A_29560	FBOX/Tub	Chr05	44377749	44379416	+	1668	343	38.292	22	9.815	-0.237	5
GaFBOX142	Cotton_A_30147	FBOX/Kelch	Chr09	84298275	84299912	-	1638	545	59.344	16.5	8.253	-0.106	1
GaFBOX128	Cotton_A_30331	FBOX/FBA_3	Chr08	69978685	69979836	+	1152	383	44.881	16.5	9.46	-0.134	1
GaFBOX89	Cotton_A_30686	FBOX/Kelch	Chr13	107602623	107604021	+	1399	382	43.146	1	6.637	-0.401	2
GaFBOX188	Cotton_A_30913	F-box	Chr08	37409005	37411987	-	2983	236	27.113	-2	5.945	-0.018	4
GaFBOX52	Cotton_A_30971	F-box	Chr04	18252719	18254593	+	1875	393	45.651	16.5	8.898	-0.153	1
GaFBOX174	Cotton_A_31087	F-box	Chr06	76244578	76245544	+	967	211	23.441	7	8.229	0.089	5
GaFBOX133	Cotton_A_31199	FBOX/FBD	Chr04	103224015	103225511	+	1497	396	45.481	18.5	9.318	-0.05	2
GaFBOX261	Cotton_A_31203	F-box	Chr10	39594011	39596484	-	2474	511	56.695	8	7.925	-0.101	2
GaFBOX150	Cotton_A_31439	FBOX/PP2	Chr11	101399427	101401693	+	2267	277	31.516	4.5	8.338	-0.439	3
GaFBOX94	Cotton_A_32123	FBOX/Kelch	Chr07	52466382	52468028	+	1647	347	38.88	-2	5.994	-0.359	1
GaFBOX183	Cotton_A_32308	F-box	Chr03	11199220	11202153	-	2934	259	28.809	3	7.748	-0.289	2
GaFBOX112	Cotton_A_32849	FBOX/LLR4/FDB	Chr13	85610643	85612750	+	2108	421	48.093	-10	4.91	0.136	3
GaFBOX93	Cotton_A_32890	FBOX/Kelch	Chr13	37341727	37343025	+	1299	347	38.601	-2	5.996	-0.33	1
GaFBOX120	Cotton_A_33064	FBOX/FBA_3	Chr11	45807222	45809301	-	2080	473	53.709	18.5	8.897	-0.194	3
GaFBOX29	Cotton_A_33071	F-box	Chr11	45900810	45902039	+	1230	409	46.157	-18.5	4.412	-0.087	1
GaFBOX16	Cotton_A_33292	F-box	Chr05	46076827	46081321	+	4495	466	52.863	23.5	9.153	-0.274	2
GaFBOX37	Cotton_A_33440	F-box	Chr11	54371462	54371707	-	246	81	8.868	-2	4.608	0.221	1
GaFBOX236	Cotton_A_33591	F-box	Chr08	43766661	43768000	+	1340	405	46.907	9	8.927	-0.392	2
GaFBOX28	Cotton_A_33593	F-box	Chr08	43816872	43817861	+	990	329	37.153	-3	5.998	NA	1
GaFBOX69	Cotton_A_33887	FBOX/Tub	Chr02	80695560	80698666	+	3107	421	47.075	28	10.014	-0.284	4
GaFBOX156	Cotton_A_33916	F-box	Chr01	11170805	11171212	+	408	135	14.942	-5.5	4.49	0.143	1
GaFBOX122	Cotton_A_33917	FBOX/FBA_3	Chr01	11059761	11060947	-	1187	332	38.042	23.5	9.34	-0.119	2
GaFBOX71	Cotton_A_33944	FBOX/Tub	Chr10	6954896	6958703	-	3808	424	47.579	21.5	9.775	-0.393	4
GaFBOX77	Cotton_A_34069	FBOX/Tub	Chr01	125844970	125847708	+	2739	376	41.97	19.5	9.647	-0.276	5
GaFBOX67	Cotton_A_34075	F-box	Chr01	126052883	126054638	-	1756	238	27.567	3	7.656	-0.121	4
GaFBOX139	Cotton_A_34231	FBOX/FBD	Chr13	118438600	118440755	+	2156	523	60.037	17.5	8.397	-0.132	3
GaFBOX121	Cotton_A_34243	FBOX/FBA_3	Chr12	65378839	65379869	+	1031	261	29.531	2	6.929	0.056	2
GaFBOX171	Cotton_A_34660	F-box	Chr03	39147922	39151160	+	3239	586	65.601	-7	5.312	-0.007	3
GaFBOX115	Cotton_A_34878	FBOX/FBA_3	Chr08	83074777	83076333	+	1557	384	44.491	23.5	9.588	-0.266	1
GaFBOX281	Cotton_A_35648	F-box/LRR-repeat	Chr08	91181256	91183361	+	2106	701	78.911	8.5	7.027	-0.072	1
GaFBOX145	Cotton_A_35661	FBOX/Kelch	Chr02	11800158	11803701	+	3544	372	40.595	10	7.806	0.128	4
GaFBOX177	Cotton_A_35723	F-box	Chr08	96021395	96022463	-	1069	302	34.648	4	7.738	-0.323	1
GaFBOX224	Cotton_A_35791	FBOX/FBA_3	Chr06	7033108	7034303	-	1196	382	43.72	1.5	6.749	0.027	2
GaFBOX31	Cotton_A_36013	F-box	Chr01	107823199	107824351	-	1153	354	41.632	2	6.897	-0.046	2
GaFBOX114	Cotton_A_36014	FBOX/FBA_3	Chr01	107836809	107837885	-	1077	358	41.216	9	8.371	-0.039	1
GaFBOX205	Cotton_A_36016	F-box	Chr03	48618202	48620819	+	2618	127	14.542	-8.5	4.303	-0.399	3
GaFBOX116	Cotton_A_36131	FBOX/FBA_3	Chr04	112122219	112124234	-	2016	380	43.472	-11.5	4.673	-0.08	2
GaFBOX75	Cotton_A_36302	FBOX/Tub	Chr11	88651535	88654358	+	2824	393	43.586	25	9.866	-0.223	5
GaFBOX34	Cotton_A_36372	F-box	Chr02	37172082	37173261	-	1180	310	35.505	1	6.711	-0.209	2
GaFBOX57	Cotton_A_36589	F-box	Chr03	96330939	96333140	-	2202	525	58.639	13	8.062	-0.095	3
GaFBOX242	Cotton_A_36931	F-box	Chr04	62274411	62275649	-	1239	412	46.36	6	7.715	-0.227	1
GaFBOX241	Cotton_A_36934	F-box	Chr04	62357783	62358934	+	1152	383	42.873	3	6.94	-0.317	1
GaFBOX148	Cotton_A_37761	FBOX/Kelch	Chr02	31115588	31116718	-	1131	376	41.864	-5.5	5.424	-0.067	1
GaFBOX15	Cotton_A_38180	F-box	Chr02	92745694	92751308	-	5615	466	53.123	21.5	8.953	-0.18	2
GaFBOX189	Cotton_A_38194	F-box	Chr10	75209584	75213313	+	3730	305	35.506	1.5	7.176	-0.018	2
GaFBOX22	Cotton_A_38250	F-box	Chr01	121807680	121808960	+	1281	426	47.593	10.5	8.414	0.016	1
GaFBOX187	Cotton_A_38375	F-box	Chr07	62670123	62671208	-	1086	361	40.96	0.5	6.587	-0.235	1
GaFBOX123	Cotton_A_38453	FBOX/SEL1	Chr02	3987649	3989222	-	1574	334	36.75	20	10.157	-0.316	4
GaFBOX256	Cotton_A_38459	F-box	Chr13	40618921	40620315	+	1395	361	41.371	4.5	7.432	0.021	3
GaFBOX53	Cotton_A_39311	F-box	Chr02	8014790	8016186	+	1397	320	36.053	-17	4.325	-0.102	2
GaFBOX124	Cotton_A_39538	FBOX/SEL1	Chr10	61138617	61141647	-	3031	334	37.268	26.5	10.589	-0.372	4
GaFBOX280	Cotton_A_40049	F-box/LRR-repeat	Chr06	15531240	15534268	+	3029	702	79.134	-2.5	6.21	-0.094	1
GaFBOX170	Cotton_A_40169	F-box	Chr09	58776295	58778975	+	2681	586	65.954	0.5	6.583	-0.012	3
GaFBOX200	Cotton_A_40310	F-box	Chr03	59350106	59350585	+	480	159	18.15	10	9.404	-0.319	1
GaFBOX127	Cotton_A_40449	FBOX/FBA_3	Chr03	62665842	62666969	+	1128	375	42.258	2.5	7.456	0.041	1
GaFBOX223	Cotton_A_40721	FBOX/FBA_3	Chr01	68974734	68975981	-	1248	415	48.292	17	9.195	-0.333	1
GaFBOX253	Cotton_A_41316	F-box	Chr12	78968348	78969409	-	1062	353	39.061	2	6.843	-0.267	1

## Sheet: Table S4
Table S4 Upland cotton F-box gene numbers for different modes of gene duplication
Whole genome duplicated(WGD)			Tandem duplicated (TD)			Proxmial duplicated (PD)			Transposed duplicated (TRD)
Gene ID	Subfamliy		Gene ID	Subfamliy		Gene ID	Subfamliy		Gene ID	Subfamliy
Gh_A01G0992	FBOX		Gh_A01G0602	FBOX/FDB		Gh_A02G0713	FBOX/Kelch		Gh_A01G0235	F-box
Gh_A01G1228	FBOX		Gh_A02G0078	FBOX/FDB		Gh_A02G1078	FBOX/Kelch		Gh_A01G0377	FBOX/Tub
Gh_A01G1280	FBOX		Gh_A02G0079	FBOX		Gh_A05G2592	FBOX		Gh_A01G1326	FBOX/Kelch
Gh_A01G1758	FBOX		Gh_A04G0390	FBOX/FBD		Gh_A05G2593	FBOX		Gh_A02G0453	FBOX/Tub
Gh_A03G0440	FBOX		Gh_A04G0391	FBOX		Gh_A08G0137	FBOX		Gh_A02G0685	F-box
Gh_A03G1090	FBOX		Gh_A05G3364	FBOX/PP2		Gh_A08G0662	FBOX		Gh_A02G0945	FBOX
Gh_A03G1201	FBOX		Gh_A05G3365	FBOX/PP2		Gh_A11G1077	FBOX		Gh_A02G1226	FBOX
Gh_A03G1929	FBOX		Gh_A06G0280	FBOX		Gh_A11G2562	FBOX/FDB		Gh_A02G1484	FBOX
Gh_A05G0279	FBOX		Gh_A07G1729	FBOX		Gh_A13G0498	FBOX/FBD		Gh_A02G1499	FBOX
Gh_A05G0616	FBOX		Gh_A07G1904	FBOX		Gh_A13G1457	FBOX/Kelch		Gh_A02G1654	F-box
Gh_A05G1781	FBOX		Gh_A08G0133	FBOX/FBA_3		Gh_A13G1841	FBOX/Kelch		Gh_A02G1680	FBOX/DUF295
Gh_A05G1823	FBOX		Gh_A08G0134	FBOX/FBA_3		Gh_D01G0611	FBOX/FBD/LRR2		Gh_A03G0422	FBOX
Gh_A05G1828	FBOX		Gh_A08G0135	FBOX/FBA_3		Gh_D02G1602	FBOX/SCOP		Gh_A03G1096	FBOX/zf-MYNT
Gh_A05G1925	FBOX		Gh_A10G2046	FBOX		Gh_D04G0766	F-box		Gh_A03G1587	FBOX
Gh_A05G2315	FBOX		Gh_A10G2047	FBOX/FBA_3		Gh_D04G1808	F-box		Gh_A04G0032	FBOX/FBA_3
Gh_A05G2588	FBOX		Gh_A11G1398	FBOX/FBA_3		Gh_D06G2109	FBOX		Gh_A04G0190	FBOX/FBA_3
Gh_A05G2591	FBOX		Gh_A11G1401	FBOX/FBA_3		Gh_D08G0187	FBOX		Gh_A04G0350	FBOX/Tub
Gh_A06G0182	FBOX		Gh_A11G1402	FBOX/FBA_3		Gh_D08G0189	FBOX/FBA_3		Gh_A04G0486	F-box
Gh_A06G0192	FBOX		Gh_A11G1709	F-box		Gh_D08G0192	FBOX		Gh_A05G2041	FBOX/Kelch
Gh_A06G0302	FBOX		Gh_A11G1710	F-box		Gh_D08G0346	FBOX/ARM		Gh_A05G2977	f-box
Gh_A06G0380	FBOX		Gh_A11G2030	F-box		Gh_D08G0635	FBOX/ARM		Gh_A05G3101	F-box/LRR-repeat
Gh_A06G0737	FBOX		Gh_A11G2031	F-box		Gh_D08G0763	FBOX		Gh_A05G3342	FBOX
Gh_A06G1212	FBOX		Gh_A11G2596	FBOX		Gh_D08G1288	FBOX		Gh_A08G0544	FBOX/ARM
Gh_A06G1505	FBOX		Gh_A11G2597	FBOX		Gh_D08G2215	FBOX/FBD		Gh_A08G1014	FBOX
Gh_A07G0223	FBOX		Gh_A12G2222	F-box		Gh_D10G1524	FBOX		Gh_A08G1549	FBOX
Gh_A07G0307	FBOX		Gh_A12G2223	FBOX		Gh_D10G1659	FBOX		Gh_A11G2516	FBOX
Gh_A07G0373	FBOX		Gh_A13G1182	FBOX/FDB		Gh_D11G1228	FBOX		Gh_A13G0728	FBOX/Kelch
Gh_A07G0797	FBOX		Gh_A13G1185	FBOX		Gh_D11G2330	FBOX		Gh_D01G1102	FBOX
Gh_A07G1002	FBOX		Gh_A13G1842	FBOX/Kelch		Gh_D11G2860	FBOX		Gh_D01G1536	FBOX/Kelch
Gh_A07G1336	FBOX		Gh_D01G0603	F-box/LRR-repeat		Gh_D13G1480	FBOX/FDB		Gh_D01G1559	FBOX/SCOP
Gh_A07G1728	FBOX		Gh_D01G0613	FBOX					Gh_D02G0505	FBOX/Tub
Gh_A07G1903	FBOX		Gh_D02G0098	FBOX/FBD					Gh_D02G0731	F-box/LRR-repeat
Gh_A07G2080	FBOX		Gh_D02G0099	FBOX/FBD					Gh_D02G1452	FBOX
Gh_A08G0131	FBOX		Gh_D02G0100	FBOX					Gh_D03G0068	F-box
Gh_A08G0132	FBOX		Gh_D02G0101	FBOX/FDB					Gh_D03G0214	FBOX
Gh_A08G0136	FBOX		Gh_D02G0102	FBOX/LLR2					Gh_D03G0364	FBOX
Gh_A08G0390	FBOX		Gh_D02G0104	FBOX/FDB					Gh_D03G0820	FBOX
Gh_A08G0475	FBOX		Gh_D02G0511	FBOX					Gh_D04G0411	FBOX/FBA_3
Gh_A08G0683	FBOX		Gh_D02G0512	FBOX/FBD					Gh_D04G0539	F-box/LRR-repeat
Gh_A08G0980	FBOX		Gh_D02G0513	FBOX					Gh_D04G0642	F-box/LRR-repeat
Gh_A08G1127	FBOX		Gh_D02G0514	FBOX					Gh_D04G0929	F-box
Gh_A08G1233	FBOX		Gh_D05G2881	FBOX					Gh_D04G0948	FBOX
Gh_A08G1285	FBOX		Gh_D05G2886	FBOX					Gh_D05G0654	FBOX/Kelch
Gh_A08G1929	FBOX		Gh_D05G2887	FBOX					Gh_D05G3294	FBOX/Tub
Gh_A09G0094	FBOX		Gh_D06G0298	F-box					Gh_D05G3702	FBOX/FBA_3
Gh_A09G0398	FBOX		Gh_D06G1046	FBOX/Kelch					Gh_D08G0762	FBOX/Tub
Gh_A09G0581	FBOX		Gh_D06G1692	FBOX					Gh_D08G0884	F-box
Gh_A09G0904	FBOX		Gh_D06G1694	FBOX					Gh_D08G1039	FBOX/FBA_3
Gh_A09G1036	FBOX		Gh_D07G1684	FBOX/FBA_3					Gh_D08G2004	FBOX
Gh_A09G1038	FBOX		Gh_D07G1685	F-box/LRR-repeat					Gh_D12G0379	FBOX
Gh_A09G1790	FBOX		Gh_D07G1917	FBOX/FBA_3					Gh_D13G0641	FBOX/FBD
Gh_A10G0014	FBOX		Gh_D07G1933	FBOX					Gh_D13G1152	FBOX/PP2
Gh_A10G0689	FBOX		Gh_D07G2127	FBOX					Gh_D13G1605	FBOX/FBD
Gh_A10G1913	FBOX		Gh_D08G0184	F-box
Gh_A11G0476	FBOX		Gh_D08G0185	FBOX
Gh_A11G0586	FBOX		Gh_D08G0188	FBOX
Gh_A11G0652	FBOX		Gh_D08G0191	FBOX/FBA_3
Gh_A11G0844	FBOX		Gh_D09G1637	FBOX/Kelch
Gh_A11G1132	FBOX		Gh_D09G1934	FBOX/PP2
Gh_A11G1256	FBOX		Gh_D09G1935	FBOX/PP2
Gh_A11G1480	FBOX		Gh_D10G1207	FBOX/FBA_3
Gh_A12G0059	FBOX		Gh_D10G1208	FBOX/FBA_3
Gh_A12G0327	FBOX		Gh_D11G1545	FBOX/FBA_3
Gh_A12G1194	FBOX		Gh_D11G1546	FBOX
Gh_A12G1787	FBOX		Gh_D12G1955	FBOX
Gh_A13G0795	FBOX		Gh_D13G1479	FBOX
Gh_A13G0796	FBOX		Gh_D13G2227	FBOX/Kelch
Gh_A13G1181	FBOX		Gh_D13G2228	FBOX/Kelch
Gh_A13G1226	FBOX
Gh_A13G1398	FBOX
Gh_A13G1666	FBOX
Gh_D01G0595	FBOX
Gh_D01G1043	FBOX
Gh_D01G1412	FBOX
Gh_D01G1502	FBOX
Gh_D01G2003	FBOX
Gh_D02G1512	FBOX
Gh_D02G1635	FBOX
Gh_D02G2368	FBOX
Gh_D03G1104	FBOX
Gh_D05G0380	FBOX
Gh_D05G0747	FBOX
Gh_D05G1976	FBOX
Gh_D05G2020	FBOX
Gh_D05G2025	FBOX
Gh_D05G2158	FBOX
Gh_D05G2576	FBOX
Gh_D05G2879	FBOX
Gh_D05G2885	FBOX
Gh_D06G0178	FBOX
Gh_D06G0187	FBOX
Gh_D06G0193	FBOX
Gh_D06G0297	FBOX
Gh_D06G0299	FBOX
Gh_D06G0323	FBOX
Gh_D06G0410	FBOX
Gh_D06G0884	FBOX
Gh_D06G1511	FBOX
Gh_D06G1872	FBOX
Gh_D07G0280	FBOX
Gh_D07G0364	FBOX
Gh_D07G0435	FBOX
Gh_D07G0859	FBOX
Gh_D07G1079	FBOX
Gh_D07G1445	FBOX
Gh_D07G1932	FBOX
Gh_D07G2126	FBOX
Gh_D07G2295	FBOX
Gh_D08G0183	FBOX
Gh_D08G0558	FBOX
Gh_D08G0797	FBOX
Gh_D08G1412	FBOX
Gh_D08G1518	FBOX
Gh_D08G1577	FBOX
Gh_D08G2295	FBOX
Gh_D09G0091	FBOX
Gh_D09G0413	FBOX
Gh_D09G0580	FBOX
Gh_D09G0929	FBOX
Gh_D09G1057	FBOX
Gh_D10G0016	FBOX
Gh_D10G0698	FBOX
Gh_D10G0940	FBOX
Gh_D10G1809	FBOX
Gh_D10G2206	FBOX
Gh_D10G2330	FBOX
Gh_D11G0554	FBOX
Gh_D11G0671	FBOX
Gh_D11G0763	FBOX
Gh_D11G0900	FBOX
Gh_D11G0986	FBOX
Gh_D11G1283	FBOX
Gh_D11G1405	FBOX
Gh_D11G1636	FBOX
Gh_D12G0075	FBOX
Gh_D12G0338	FBOX
Gh_D12G1316	FBOX
Gh_D12G1954	FBOX
Gh_D13G1035	FBOX
Gh_D13G1037	FBOX
Gh_D13G1476	FBOX
Gh_D13G1481	FBOX
Gh_D13G1711	FBOX
Gh_D13G2030	FBOX
Gh_A01G1648	FBOX
Gh_A03G1130	FBOX
Gh_A05G0655	FBOX
Gh_A06G0278	FBOX
Gh_A07G1012	FBOX
Gh_A10G0393	FBOX
Gh_A10G1556	FBOX
Gh_A11G0373	FBOX
Gh_A11G0525	FBOX
Gh_A11G0772	FBOX
Gh_A11G1117	FBOX
Gh_A12G1359	FBOX
Gh_D01G1894	FBOX
Gh_D03G0392	FBOX
Gh_D05G0800	FBOX
Gh_D07G1089	FBOX
Gh_D08G0190	FBOX
Gh_D09G1059	FBOX
Gh_D09G1912	FBOX
Gh_D10G0408	FBOX
Gh_D11G0434	FBOX
Gh_D11G0609	FBOX
Gh_D11G1268	FBOX
Gh_D12G1482	FBOX
Gh_A13G1079	FBOX/Actin
Gh_D13G1344	FBOX/Actin
Gh_A03G0522	FBOX/ARM
Gh_A12G0873	FBOX/ARM
Gh_D12G0956	FBOX/ARM
Gh_A01G0683	FBOX/DUF295
Gh_A01G1428	FBOX/DUF295
Gh_A03G1829	FBOX/DUF295
Gh_A05G2398	FBOX/DUF295
Gh_A08G1881	FBOX/DUF295
Gh_A12G2338	FBOX/DUF295
Gh_D01G0704	FBOX/DUF295
Gh_D01G1667	FBOX/DUF295
Gh_D02G2262	FBOX/DUF295
Gh_D03G0039	FBOX/DUF295
Gh_D05G2663	FBOX/DUF295
Gh_D08G2243	FBOX/DUF295
Gh_D12G2474	FBOX/DUF295
Gh_A05G3193	FBOX/FBA_3
Gh_A09G0587	FBOX/FBA_3
Gh_A10G0969	FBOX/FBA_3
Gh_A10G2045	FBOX/FBA_3
Gh_A11G1397	FBOX/FBA_3
Gh_A11G1400	FBOX/FBA_3
Gh_A12G2266	FBOX/FBA_3
Gh_D08G0186	FBOX/FBA_3
Gh_D09G0585	FBOX/FBA_3
Gh_D10G1591	FBOX/FBA_3
Gh_D11G1542	FBOX/FBA_3
Gh_D11G1544	FBOX/FBA_3
Gh_D12G2416	FBOX/FBA_3
Gh_D13G1524	FBOX/FBA_3
Gh_A05G1411	FBOX/FBD
Gh_A11G2424	FBOX/FBD
Gh_A13G1188	FBOX/FBD
Gh_D05G1576	FBOX/FBD
Gh_D08G1256	FBOX/FBD
Gh_D11G2741	FBOX/FBD
Gh_A03G0456	FBOX/FST_C
Gh_D03G1082	FBOX/FST_C
Gh_A01G1090	FBOX/JmJC
Gh_A05G1923	FBOX/JmJC
Gh_D05G2156	FBOX/JmJC
Gh_D01G1114	FBOX/JMJC
Gh_A01G0831	FBOX/Kelch
Gh_A05G0085	FBOX/Kelch
Gh_A05G0434	FBOX/Kelch
Gh_A06G0320	FBOX/Kelch
Gh_A06G0485	FBOX/Kelch
Gh_A07G0296	FBOX/Kelch
Gh_A07G1082	FBOX/Kelch
Gh_A08G0559	FBOX/Kelch
Gh_A08G2112	FBOX/Kelch
Gh_A09G0744	FBOX/Kelch
Gh_A09G1221	FBOX/Kelch
Gh_A10G0207	FBOX/Kelch
Gh_A11G0498	FBOX/Kelch
Gh_A12G0119	FBOX/Kelch
Gh_A12G1368	FBOX/Kelch
Gh_A13G0580	FBOX/Kelch
Gh_A13G1607	FBOX/Kelch
Gh_D01G0859	FBOX/Kelch
Gh_D05G0148	FBOX/Kelch
Gh_D05G0562	FBOX/Kelch
Gh_D06G0350	FBOX/Kelch
Gh_D06G0539	FBOX/Kelch
Gh_D07G0352	FBOX/Kelch
Gh_D07G1180	FBOX/Kelch
Gh_D08G0653	FBOX/Kelch
Gh_D08G2484	FBOX/Kelch
Gh_D09G0745	FBOX/Kelch
Gh_D09G1224	FBOX/Kelch
Gh_D10G0187	FBOX/Kelch
Gh_D11G0576	FBOX/Kelch
Gh_D12G0133	FBOX/Kelch
Gh_D12G1492	FBOX/Kelch
Gh_D13G0547	FBOX/Kelch
Gh_D13G1966	FBOX/Kelch
Gh_A01G0601	FBOX/FDB
Gh_A11G2476	FBOX/FDB
Gh_A13G0792	FBOX/FDB
Gh_D11G2797	FBOX/FDB
Gh_D13G0932	FBOX/FDB
Gh_A10G0819	FBOX/LRR-Reapt
Gh_A01G1998	F-box/LRR-repeat
Gh_A03G0209	F-box/LRR-repeat
Gh_A03G0518	F-box/LRR-repeat
Gh_A05G0370	F-box/LRR-repeat
Gh_A05G0424	F-box/LRR-repeat
Gh_A05G1036	F-box/LRR-repeat
Gh_A05G1896	F-box/LRR-repeat
Gh_A07G2050	F-box/LRR-repeat
Gh_A10G0341	F-box/LRR-repeat
Gh_A11G1343	F-box/LRR-repeat
Gh_A12G1797	F-box/LRR-repeat
Gh_D01G2258	F-box/LRR-repeat
Gh_D03G1009	F-box/LRR-repeat
Gh_D03G1372	F-box/LRR-repeat
Gh_D05G0485	F-box/LRR-repeat
Gh_D05G0542	F-box/LRR-repeat
Gh_D05G1153	F-box/LRR-repeat
Gh_D05G2130	F-box/LRR-repeat
Gh_D06G0276	F-box/LRR-repeat
Gh_D07G2263	F-box/LRR-repeat
Gh_D08G0477	F-box/LRR-repeat
Gh_D10G0347	F-box/LRR-repeat
Gh_D11G1492	F-box/LRR-repeat
Gh_D12G1966	F-box/LRR-repeat
Gh_A08G1869	FBOX/Lysm
Gh_D08G2231	FBOX/Lysm
Gh_A08G1983	FBOX/PP2
Gh_D08G2377	FBOX/PP2
Gh_D02G1375	FBOX/SCOP
Gh_A01G1316	FBOX/SEL1
Gh_D05G3017	FBOX/SEL1
Gh_A05G2715	FBOX/SLE1
Gh_D01G1549	FBOX/SLE1
Gh_A01G1473	FBOX/Tub
Gh_A03G1862	FBOX/Tub
Gh_A05G1652	FBOX/Tub
Gh_A06G0073	FBOX/Tub
Gh_A09G0596	FBOX/Tub
Gh_A11G0404	FBOX/Tub
Gh_A11G1079	FBOX/Tub
Gh_A12G0595	FBOX/Tub
Gh_D01G1709	FBOX/Tub
Gh_D02G2301	FBOX/Tub
Gh_D05G1841	FBOX/Tub
Gh_D06G0046	FBOX/Tub
Gh_D09G0595	FBOX/Tub
Gh_D11G0467	FBOX/Tub
Gh_D11G1230	FBOX/Tub
Gh_D12G0606	FBOX/Tub
Gh_A12G1370	FBOX/zf-MYNT
Gh_D12G1494	FBOX/zf-MYNT

## Sheet: Table S5
Table S5 Organ-specific expression patterns of F-box genes
Gene ID	torus	Root	stem	leaf	5dap fiber	10 dap fiber	15 dap fiber	20 dap fiber
Gh_A05G2592	0	0	0	0	0	0	3.66586	0.15824
Gh_A07G0797	0	0	0	0	0.237442	5.42058	0.60954	0
Gh_A07G1729	0	1.7965	0.697498	0.697498	0.383057	1.27302	0.653987	0.142429
Gh_A07G1903	0	0.387711	0.55092	0.55092	2.07094	5.26146	0.197192	2.4504
Gh_D01G2305	0	0	5.06087	5.06087	0	0	0	0.094062
Gh_D02G1635	0	0.217796	3.49355	3.49355	0.0422673	0.0612506	0.775681	0.142849
Gh_D07G1933	0	2.05314	0	0	0.127686	0	0.653987	0
Gh_D07G2127	0	0.484884	1.15581	1.15581	0.418759	1.14642	0	2.00213
Gh_D13G1479	0	1.47129	0	0	0.318279	0.153403	0.138655	0.0596844
Gh_A01G0235	0	0	6.61017	6.61017	0	0	0	0.0932029
Gh_A06G0502	0	3.67617	5.08214	5.08214	0	0	0.107491	0
Gh_A12G2222	0	0.0871255	0	0	2.48349	1.23006	0	0.0959894
Gh_D01G1894	0	0	0	0	0	0	0	2.3736
Gh_D01G0704	0	0.150941	0	0	0.0365537	0.106066	0	6.26346
Gh_A11G1397	0	0	4.64517	4.64517	0	0	0.105282	0.135674
Gh_A11G1398	0	0.122368	4.03257	4.03257	0.0395474	0	0	0.311964
Gh_D11G1542	0	0	4.86637	4.86637	0	0	0	0
Gh_D07G2126	0.0682755	0.643827	0.411674	0.411674	2.51079	3.86839	0.785889	0.589306
Gh_D05G2885	0.0806126	0	1.7805	1.7805	0	0.0852496	0	0.0330986
Gh_D13G1480	0.0913522	0.480732	0.0916363	0.0916363	0.232608	1.06135	1.31006	0.524641
Gh_D09G2367	0.0989174	1.4113	0.297498	0.297498	0.143881	0.78289	4.06213	0.770488
Gh_A11G2516	0.102476	0.384551	0.102705	0.102705	0.186294	0.270241	0.880355	13.9435
Gh_A08G0980	0.105094	1.73457	0.315921	0.315921	0.343858	0.110824	0.200557	0.301432
Gh_A05G1411	0.145684	0.98844	0.731752	0.731752	0.715959	0.539712	1.25686	0.448915
Gh_A05G2588	0.153856	0.811412	1.23608	1.23608	1.53998	2.52303	2.28467	0.600316
Gh_D13G1152	0.158692	10.8066	0.475041	0.475041	0	0.0831558	0.150273	0.25893
Gh_A06G0280	0.159375	1.95693	3.33942	3.33942	0.289047	0.668057	11.0161	2.73031
Gh_D09G1934	0.162167	0.0603146	1.94124	1.94124	0	0	0	0.462915
Gh_A01G1648	0.194544	0	0	0	0	0	0	3.40216
Gh_D08G0558	0.198365	0.558562	0.497148	0.497148	0.649191	0.680301	1.79963	1.74837
Gh_D10G2483	0.212601	0.996685	3.94073	3.94073	0.579648	0.224162	3.14379	1.263
Gh_Sca005194G01	0.232637	0.0871183	5.00743	5.00743	0	0	0	0.190465
Gh_D05G2467	0.241838	1.18366	0.890249	0.890249	2.58159	1.27874	1.46658	1.02606
Gh_A13G1226	0.278058	1.50474	0	0	0.656138	2.04449	1.3202	0.965684
Gh_A05G3193	0.313502	1.52891	0.523587	0.523587	0.0379917	0.110206	7.37935	3.98234
Gh_D12G1954	0.316179	0.395324	2.74571	2.74571	0.114944	0.0555677	0	0.12955
Gh_D05G3515	0.322607	1.77422	0.646398	0.646398	0.586351	0.906933	1.64116	1.93834
Gh_D09G1057	0.324492	0.892206	0.433428	0.433428	3.3813	3.59165	0.722138	1.10771
Gh_D13G1524	0.333253	0.874264	1.00131	1.00131	1.89758	1.46324	7.41328	3.59398
Gh_A07G1904	0.340749	0.411299	0.273947	0.273947	0.297764	0.108262	0	3.02517
Gh_D05G2879	0.349102	2.71196	3.71829	3.71829	2.49118	1.58948	4.41921	4.44749
Gh_D03G1009	0.3507	1.08814	0.351893	0.351893	1.40347	1.01906	0.754793	1.33115
Gh_D06G0193	0.351162	0	1.8749	1.8749	0	0	0	0.191657
Gh_A07G1728	0.354812	0.128321	0	0	0	0	1.30797	0
Gh_D11G2860	0.365409	0.274704	0.458182	0.458182	0.232608	0.337703	4.8909	15.8516
Gh_A12G0287	0.380426	0.178645	1.14449	1.14449	0.484258	0.150612	0.545268	0.507027
Gh_D03G1806	0.403063	0.0607003	0.0809317	0.0809317	2.75761	1.15087	3.01034	15.0599
Gh_A01G2135	0.40653	0.801009	1.22239	1.22239	1.6629	0.32165	0.194047	0.791455
Gh_D05G2881	0.408399	2.94357	2.63942	2.63942	2.43972	2.34177	5.76387	2.98729
Gh_D05G1576	0.415786	2.0385	1.74085	1.74085	2.6492	2.38486	2.79138	0.939837
Gh_D06G0046	0.516671	0.93053	1.65693	1.65693	0.187847	0.163486	7.7913	6.09797
Gh_D03G0068	0.525636	0.650403	0.698421	0.698421	0.88917	1.09966	0.16553	0.214118
Gh_A08G0390	0.556464	1.54768	0.768836	0.768836	0.683774	0.0736537	0.667087	0.485967
Gh_D05G1579	0.568181	4.15141	1.96511	1.96511	0.512603	0.146754	0	0.344066
Gh_A01G0683	0.603172	0.0754706	0	0	0.0731074	0.106066	0	8.07657
Gh_A05G2206	0.609795	6.36993	0.713063	0.713063	3.14103	2.03712	1.6494	1.83284
Gh_D08G1256	0.611473	2.71551	0.817155	0.817155	2.59382	2.20392	2.72403	1.04423
Gh_A12G1368	0.711319	4.34935	0.830676	0.830676	0	2.8085	4.85489	2.08644
Gh_A06G0073	0.721326	23.0448	2.89162	2.89162	0.224792	0.81518	0.393415	1.01352
Gh_D01G1667	0.723676	1.66634	1.5427	1.5427	1.18462	0.859982	2.85433	0.705107
Gh_A02G0713	0.757147	6.93488	5.85128	5.85128	3.77447	5.64402	95.3222	20.8249
Gh_D11G1636	0.869355	1.37864	1.25912	1.25912	1.15926	0.356867	0.184561	1.90117
Gh_A13G1182	0.915781	49.2231	2.02095	2.02095	7.32854	5.22302	2.80162	1.95345
Gh_A02G1680	0.916159	1.02953	1.60534	1.60534	2.74671	3.0158	2.61902	1.26595
Gh_A03G1587	0.936629	1.40777	1.59693	1.59693	3.40669	5.48898	8.86219	4.1488
Gh_A05G2315	0.942391	1.76415	1.06128	1.06128	1.92612	1.98462	2.01957	1.39827
Gh_D12G1316	0.951763	1.37072	5.84422	5.84422	2.91262	3.35741	1.67918	3.4452
Gh_A04G0190	0.96782	3.6694	1.61599	1.61599	1.52451	0.793566	4.1029	4.75775
Gh_D01G1102	1.00579	1.75891	0	0	0	0	0	0.457655
Gh_D03G0039	1.03068	1.58719	1.83467	1.83467	6.07606	7.23792	5.67455	1.64104
Gh_D04G0766	1.04714	0.557951	0.350245	0.350245	0.380966	0.27663	0.834755	0.465513
Gh_A12G0119	1.0595	0.767001	0.4909	0.4909	0.385554	0.215447	1.09239	0.267683
Gh_A05G0370	1.08434	2.79559	2.41161	2.41161	0.350181	1.5219	2.86774	3.59914
Gh_A05G1414	1.13636	5.81197	1.12292	1.12292	0.205041	0.146754	1.05737	0
Gh_D04G0539	1.21593	4.70429	3.22468	3.22468	0.379185	0.55069	0.830888	0.427703
Gh_A05G0279	1.23656	9.24114	5.78324	5.78324	0.63691	0.489108	0.295061	3.0828
Gh_D02G0101	1.24441	3.2472	1.66547	1.66547	2.35464	1.57876	1.27056	1.1579
Gh_D05G2886	1.25062	0.38817	5.09896	5.09896	0.214237	0.506097	0.564094	0.392901
Gh_A12G2577	1.25842	1.88024	0.747934	0.747934	1.52108	1.33444	1.86847	2.4003
Gh_A11G2456	1.2685	2.15067	8.66411	8.66411	0.0656716	0.189424	0.342111	0.368904
Gh_D09G0932	1.26953	0.91678	0.95901	0.95901	1.31607	0.611254	1.37561	0.833619
Gh_D05G1199	1.29579	1.32311	1.1792	1.1792	2.31134	2.72886	5.38551	4.00194
Gh_A05G2221	1.40851	5.15122	1.31843	1.31843	6.65983	5.15573	5.56395	5.66118
Gh_D05G0485	1.44578	1.08216	1.08522	1.08522	0.525271	0.443887	0.22942	0.936763
Gh_D09G1059	1.4894	26.8802	35.0195	35.0195	4.19302	3.85258	0.236219	6.3469
Gh_D09G0929	1.52449	1.22059	1.83359	1.83359	0.99774	0.536083	0.873211	1.41629
Gh_D12G0880	1.54442	1.21027	1.26573	1.26573	1.10434	1.33444	1.97838	2.18851
Gh_A10G0204	1.5644	10.5863	12.3402	12.3402	1.69172	2.25552	1.15995	8.69524
Gh_D01G1549	1.59071	10.7459	2.38575	2.38575	1.05899	0.4877	2.64583	1.7341
Gh_A09G1038	1.61351	11.9313	11.4248	11.4248	2.16414	1.50185	0.826765	3.96047
Gh_D08G2215	1.62827	0.34007	0.453736	0.453736	1.90856	1.00331	1.12443	0.890662
Gh_D01G1559	1.64265	0.758819	0.612421	0.612421	0.148674	0.107021	0.386328	0.33373
Gh_A08G0475	1.66382	1.24959	2.06064	2.06064	0.889786	1.03294	2.2436	2.20697
Gh_A01G1428	1.66382	3.23422	1.96251	1.96251	0.605055	0.36153	1.96315	0.722282
Gh_D07G2263	1.68578	6.53931	2.58157	2.58157	6.55237	6.65559	6.4492	3.7497
Gh_D08G1412	1.69063	14.673	1.19634	1.19634	5.93067	4.93216	4.55848	1.54918
Gh_D09G1935	1.70375	0.0632901	6.79396	6.79396	0	0	0	0.208291
Gh_A09G1036	1.73062	1.2572	0.866856	0.866856	5.58308	7.06928	1.34111	0.620316
Gh_D05G0380	1.75179	8.69981	2.5818	2.5818	1.76087	0.70649	0.0983537	3.25172
Gh_D06G0297	1.76045	0.45739	0.350848	0.350848	0.638119	2.76195	2.82705	1.43414
Gh_A05G3825	1.76138	0.967258	1.05794	1.05794	1.32269	0.927382	0.894786	3.26841
Gh_D02G0102	1.77651	0.901667	1.25661	1.25661	4.1031	4.79396	0.398884	1.58437
Gh_A13G1188	1.81167	2.0059	1.52988	1.52988	8.91239	7.04646	1.36663	1.36856
Gh_A01G1326	1.82797	4.72196	1.82658	1.82658	1.78653	1.0337	13.4829	6.60612
Gh_A11G3230	1.86052	1.14874	2.4118	2.4118	1.51165	1.38422	1.04363	0.9862
Gh_D11G0609	1.8611	0.609828	4.19226	4.19226	0.253604	0.0612506	0	0.333314
Gh_A07G2050	1.86323	6.1723	2.75961	2.75961	8.74726	10.4521	19.9416	11.4311
Gh_A05G2041	1.86696	12.5839	9.1116	9.1116	1.5264	1.84323	6.33583	2.96142
Gh_D08G0477	1.87807	0.682026	0.629048	0.629048	0.709099	0.220961	0.0667087	0.514553
Gh_D05G1976	1.9125	1.42322	2.86236	2.86236	3.81542	3.67431	0.90543	2.34026
Gh_D05G1153	1.93252	2.50953	1.29437	1.29437	3.54376	3.59915	2.53905	1.61756
Gh_A13G0795	1.94544	3.24044	4.06513	4.06513	0.704631	1.3198	1.28305	1.34504
Gh_A07G2080	1.96196	1.43938	1.49923	1.49923	3.39813	1.43048	1.6073	1.34115
Gh_A04G0486	1.98586	1.2999	43.8364	43.8364	2.70518	6.3992	0.118109	1.82791
Gh_A01G1316	1.98838	10.6469	3.71116	3.71116	3.08071	2.71719	4.78769	7.64088
Gh_D04G1665	2.00818	1.26859	0.423613	0.423613	1.15271	0.445795	0.705896	0.216527
Gh_A13G1842	2.0285	1.12468	1.93711	1.93711	0.737711	0.713734	2.30702	1.5843
Gh_A12G2566	2.03824	6.3107	1.12359	1.12359	2.22328	0.698804	2.43217	14.2015
Gh_A05G2593	2.04764	0.413459	6.90548	6.90548	1.25121	1.58677	7.71082	2.28343
Gh_D05G2503	2.14944	20.2018	4.9284	4.9284	10.9567	17.6207	15.5101	5.31934
Gh_A12G1194	2.17546	2.13223	6.25196	6.25196	1.18479	1.92872	2.58336	3.66747
Gh_D07G0352	2.18201	1.89911	4.17604	4.17604	1.37051	1.46526	2.74681	1.70771
Gh_D04G1668	2.21957	4.40042	3.60071	3.60071	4.18817	2.22898	5.2438	2.03536
Gh_D07G2295	2.24224	2.10641	1.03072	1.03072	3.12628	1.62779	3.57177	0.766373
Gh_D12G1095	2.25974	2.27058	1.78568	1.78568	2.46314	2.8174	4.53044	2.33646
Gh_A07G1082	2.28119	2.42043	1.09373	1.09373	1.65904	3.13985	4.8306	3.41541
Gh_A03G0522	2.28718	1.78863	1.77837	1.77837	4.24244	1.93042	1.49934	1.36924
Gh_A05G1036	2.2904	1.24127	0.647184	0.647184	3.49165	4.01589	2.12732	1.20582
Gh_D02G2262	2.2983	0.451291	3.17918	3.17918	0.954724	1.15352	2.40035	1.03103
Gh_D09G0580	2.29902	0.588044	1.36133	1.36133	0.797825	0.826544	2.19386	1.2418
Gh_D13G2228	2.31828	0.798163	1.35598	1.35598	0.983614	1.17256	1.19965	1.10901
Gh_A09G2493	2.33161	4.51885	2.49119	2.49119	1.50979	0.697529	2.67805	1.22203
Gh_A09G0904	2.33755	1.64016	2.75039	2.75039	3.39971	2.94846	3.97796	2.49933
Gh_A05G3101	2.34502	6.89309	5.14205	5.14205	0.442383	0.275345	0.830888	0.463345
Gh_A03G1130	2.34921	1.67333	3.45264	3.45264	4.39611	2.9712	5.13911	3.27171
Gh_A02G0078	2.3614	3.39894	1.28236	1.28236	1.50275	2.23249	2.34933	1.85556
Gh_D13G2030	2.36578	5.60491	8.1877	8.1877	1.5636	1.13367	11.7958	8.81064
Gh_A10G0857	2.40352	11.9177	7.95853	7.95853	11.8914	4.18782	8.37655	16.1863
Gh_A05G2244	2.43704	8.44398	7.18977	7.18977	5.63941	2.1429	11.2399	4.05501
Gh_D02G0104	2.46635	2.59294	2.07698	2.07698	3.44398	2.29043	2.63816	1.9818
Gh_D10G0940	2.49203	2.02017	3.41305	3.41305	1.23693	0.479443	1.73666	1.95422
Gh_A06G1963	2.53665	11.6155	5.08335	5.08335	5.60984	3.95643	7.05896	8.7477
Gh_A08G1233	2.58335	4.71587	2.22103	2.22103	3.82579	1.0231	3.35146	3.14113
Gh_A07G0296	2.67792	1.89911	6.46293	6.46293	2.05577	2.66887	1.89435	1.78903
Gh_A02G0079	2.70485	2.14845	1.97835	1.97835	2.74225	1.81163	2.53478	2.70267
Gh_D05G2576	2.70937	3.13136	2.3584	2.3584	2.86777	1.55049	2.35616	3.23048
Gh_D12G1966	2.71793	0.82435	0.439866	0.439866	2.51986	1.62124	4.69649	3.38184
Gh_A08G1549	2.72735	1.88911	0.592353	0.592353	0.375659	0.117022	0.494554	0.969053
Gh_A07G1002	2.74408	3.66176	2.34292	2.34292	2.2172	1.2866	1.6494	1.29132
Gh_D06G1694	2.74804	15.5799	6.7778	6.7778	15.2542	12.538	8.77328	13.2515
Gh_A08G1127	2.78457	9.81936	4.28687	4.28687	4.12254	4.66981	5.60313	2.89453
Gh_A08G2071	2.83668	2.93315	3.97678	3.97678	1.15461	1.37468	2.59533	1.76548
Gh_D07G1180	2.86096	2.22252	1.28575	1.28575	1.00449	0.416441	2.26128	1.29423
Gh_D08G0346	2.90976	4.05064	3.87794	3.87794	4.88178	2.84072	5.39663	3.45456
Gh_D02G1512	2.97252	3.54891	3.19793	3.19793	2.32091	1.6244	2.8343	4.46405
Gh_A06G0737	3.01422	4.07996	2.22626	2.22626	4.10209	2.49806	2.90296	4.35466
Gh_D05G3017	3.03095	5.41959	2.57214	2.57214	5.60878	4.68917	5.60245	6.55663
Gh_D12G0133	3.03233	2.16248	1.72235	1.72235	0.514534	0.319914	2.02653	1.40862
Gh_D02G0756	3.13675	15.8975	8.99363	8.99363	9.2396	16.8751	157.529	42.1815
Gh_D07G0364	3.17762	0.424629	26.8148	26.8148	0.98834	0.350628	0.571672	3.42897
Gh_D10G1809	3.20554	1.7065	2.714	2.714	4.47876	2.85425	2.69874	1.81586
Gh_D08G2346	3.23285	3.30877	1.62165	1.62165	3.62611	4.60098	6.61228	4.42115
Gh_D12G2416	3.3028	1.85699	2.86711	2.86711	2.88112	1.33433	1.67959	1.35274
Gh_D05G0800	3.33995	2.86892	0.495087	0.495087	0.314555	0.585746	0.470886	0.303644
Gh_A09G0581	3.34402	1.3329	2.93209	2.93209	0.9118	0.826544	9.37376	1.75565
Gh_A12G1370	3.373	7.11976	2.02674	2.02674	1.67535	0.770009	1.71471	3.13077
Gh_D08G0635	3.38436	2.6765	2.02748	2.02748	1.24918	0.773566	1.40226	1.27048
Gh_A06G0380	3.39787	3.61379	2.22172	2.22172	2.18317	1.85497	3.35464	2.29766
Gh_D13G0547	3.41125	3.38841	2.80854	2.80854	1.81385	0.693192	4.43452	1.83052
Gh_D05G2025	3.41372	3.15547	4.25698	4.25698	1.77866	2.38723	3.26327	5.52536
Gh_D09G1637	3.44349	1.81184	0.12757	0.12757	1.15805	0.871919	51.4332	22.7936
Gh_A10G1556	3.45212	1.93711	2.714	2.714	2.91119	2.01095	1.76005	2.47159
Gh_D02G0505	3.47489	0.336027	1.01033	1.01033	0	0	0	0.459027
Gh_D04G0929	3.47526	2.50696	12.0457	12.0457	0.36069	0.391788	0	2.48799
Gh_D13G2227	3.47742	2.06797	3.09938	3.09938	11.3818	11.3688	5.07544	3.08939
Gh_D10G0016	3.48956	2.52643	3.72646	3.72646	1.52162	0.796258	3.32435	2.57128
Gh_A11G1710	3.55659	5.45887	4.98406	4.98406	2.11069	2.12198	6.66136	6.69602
Gh_D08G2004	3.59323	3.13937	3.53185	3.53185	1.64178	1.21332	1.46495	3.35992
Gh_A08G0544	3.6414	2.7576	2.93337	2.93337	1.3741	0.978334	2.63955	1.32342
Gh_A09G2029	3.68716	3.76844	2.22343	2.22343	2.97808	3.05332	3.79467	2.92104
Gh_A11G1129	3.72638	7.39378	1.09736	1.09736	9.78263	6.48136	7.19472	8.8131
Gh_D02G2418	3.74652	4.78643	3.75749	3.75749	8.41453	9.98896	12.1743	7.95186
Gh_D08G1577	3.74885	5.40813	2.76931	2.76931	2.26011	2.08221	1.69596	3.03336
Gh_D08G1518	3.78277	5.30535	3.23901	3.23901	2.61765	2.92314	2.20491	3.82234
Gh_D11G1544	3.79683	0.528732	0.869374	0.869374	0.0394321	0.0571752	0	0.222184
Gh_A09G0398	3.8458	4.79638	4.28383	4.28383	6.173	4.6563	5.3307	2.89876
Gh_A03G1096	3.86974	6.31041	6.83811	6.83811	0.74452	0.779351	8.24341	7.40963
Gh_A07G1012	3.87954	0.724998	6.07871	6.07871	0.0939313	0.339968	1.96749	1.21624
Gh_A08G1014	3.90258	7.56882	3.15113	3.15113	2.66411	2.61959	3.20798	4.98332
Gh_D03G0820	3.94528	10.7464	0.123364	0.123364	0.134363	0.518954	0.234673	0.807049
Gh_D07G1079	3.96367	5.95035	3.15785	3.15785	1.77376	0.536083	1.06726	0.833111
Gh_A05G1828	3.96729	2.67001	3.97935	3.97935	1.04035	1.36413	4.49802	4.84415
Gh_D06G0702	3.99447	1.64353	1.90748	1.90748	2.97473	2.40979	2.72634	2.02811
Gh_D11G1492	4.02558	4.07893	4.6865	4.6865	3.24289	1.83492	5.18797	6.77407
Gh_D11G2330	4.04938	2.42056	3.28881	3.28881	2.34703	1.49957	2.92217	1.56896
Gh_D11G0428	4.05296	3.83745	2.95709	2.95709	5.35164	3.40504	3.54429	3.21995
Gh_D11G1268	4.07115	2.52643	7.10356	7.10356	1.77523	1.59252	2.32704	3.42837
Gh_D13G1035	4.08542	2.73637	3.4844	3.4844	1.19787	2.03047	0.733172	0.94944
Gh_D13G0932	4.14418	6.2598	2.33023	2.33023	3.7855	3.03919	6.9481	4.59874
Gh_A09G1790	4.15268	5.95722	2.74485	2.74485	3.26101	1.49473	3.78808	3.63838
Gh_D12G2677	4.15824	4.20637	3.11438	3.11438	4.95808	4.75257	5.77413	3.6378
Gh_A10G0014	4.18747	2.8749	3.61	3.61	1.14122	0.735008	4.21084	3.47598
Gh_Sca005410G02	4.22776	5.70865	3.60071	3.60071	3.80393	2.17325	4.84043	2.51171
Gh_D05G3294	4.24318	8.52496	4.6865	4.6865	7.59311	14.794	8.81955	5.52622
Gh_A07G0307	4.26523	0.189431	33.9269	33.9269	0.0913732	0.26588	0.0602136	2.01182
Gh_A11G0525	4.26791	0.488192	5.5774	5.5774	0.215377	0	0.112904	0.291131
Gh_A04G0350	4.34532	7.26533	5.35627	5.35627	13.0394	17.0828	13.7021	9.12581
Gh_D06G0276	4.36143	4.11412	2.78963	2.78963	2.64692	1.96004	2.02902	1.41262
Gh_A07G0223	4.36922	0.0999127	1.59691	1.59691	0.28927	0.280503	0.127038	2.61255
Gh_A13G0580	4.3734	3.55289	5.52931	5.52931	1.24105	0.646979	4.26718	2.97909
Gh_D01G1536	4.3835	4.93156	10.3903	10.3903	13.8749	47.1733	8.05715	6.78917
Gh_D06G0299	4.38491	6.04862	3.06577	3.06577	0.371325	0.460209	11.647	4.11822
Gh_A12G2283	4.45525	5.14727	1.48304	1.48304	4.58084	4.90839	4.7883	3.57717
Gh_A10G0819	4.45545	3.18675	5.91595	5.91595	2.58381	1.51824	2.53263	2.29543
Gh_D06G0187	4.48382	10.8675	12.5529	12.5529	7.69854	6.54811	7.95726	4.98826
Gh_A10G2321	4.49734	4.255	4.84165	4.84165	1.02155	0.473852	3.64377	3.40702
Gh_A06G1212	4.50045	2.75679	3.73827	3.73827	3.79027	3.93343	3.2447	3.282
Gh_A12G2266	4.51383	3.01245	1.98492	1.98492	4.32169	2.61065	2.93927	1.08219
Gh_D01G0859	4.51964	8.09484	10.8561	10.8561	8.35582	7.85067	10.4283	9.05419
Gh_D02G1559	4.53063	3.47296	4.63159	4.63159	7.14368	4.92244	5.9421	3.03064
Gh_D11G1228	4.53832	1.79042	2.38532	2.38532	3.35546	2.69842	0.133916	4.04578
Gh_D06G0539	4.5502	2.71118	8.42912	8.42912	1.83448	1.25262	2.73958	2.23036
Gh_A03G0456	4.60535	6.6079	4.46457	4.46457	3.61217	3.48524	5.24695	4.20606
Gh_A13G1666	4.62403	4.83877	11.7429	11.7429	1.48542	0.85025	7.4878	8.98686
Gh_D09G2476	4.66321	2.66179	0.664317	0.664317	1.75136	0.959102	2.36299	1.4257
Gh_A03G1090	4.68102	8.59635	6.59256	6.59256	5.56695	7.17958	19.368	8.64205
Gh_Sca005075G02	4.69275	3.49023	2.22343	2.22343	3.4907	2.13023	3.02287	3.77531
Gh_D05G3839	4.73402	5.61223	6.94722	6.94722	24.2495	29.9354	16.376	6.76371
Gh_A11G2030	4.73659	0.0845098	0	0	0	0	0	0.0923594
Gh_A03G1201	4.76906	1.04542	16.6526	16.6526	0.0845347	0	0	0.0476162
Gh_D09G0595	4.81548	0.738476	1.75403	1.75403	0.318241	0.346055	0	0.9862
Gh_A03G2160	4.82213	3.98986	4.31068	4.31068	2.42417	2.03813	6.62541	3.63368
Gh_D09G1912	4.84936	5.07059	2.59754	2.59754	3.27888	3.32693	4.29963	2.9555
Gh_A05G0655	4.87321	8.41187	0.750075	0.750075	0.136167	0.0657323	0	0.0511143
Gh_A09G0679	4.88866	8.94591	6.98455	6.98455	1.86313	2.24791	1.01259	14.5974
Gh_A08G0683	4.89478	29.7497	1.0873	1.0873	0.888595	0.928644	2.19585	1.38919
Gh_A02G1499	4.90477	1.58002	4.2751	4.2751	0.312297	1.48966	1.60978	0.465734
Gh_A01G1228	4.95912	2.37867	0.283139	0.283139	0	0.0743918	0.134495	0.173637
Gh_A01G0377	4.98384	4.93959	5.43544	5.43544	33.5315	20.8918	12.6711	7.75633
Gh_A08G1285	5.03135	4.8525	4.35177	4.35177	2.36773	1.9781	1.8844	3.19514
Gh_D11G0467	5.04928	17.3996	9.19122	9.19122	10.0782	8.58657	18.3921	15.414
Gh_D08G2658	5.05951	2.82263	4.39126	4.39126	1.71621	1.71771	4.50112	2.34808
Gh_D04G0948	5.06024	4.23847	6.27018	6.27018	2.93276	2.53649	4.81781	6.40943
Gh_A08G1869	5.074	3.1588	2.70753	2.70753	4.4	6.72456	7.01327	3.8366
Gh_A02G0945	5.09338	16.3822	0.242725	0.242725	0	0.127644	0.461793	0.595476
Gh_A11G1117	5.11802	1.87304	3.84291	3.84291	1.05668	0.306253	3.65678	3.14267
Gh_A08G1929	5.12054	3.88109	2.93209	2.93209	3.83716	2.47963	6.18269	2.95464
Gh_D02G1519	5.23553	6.90734	8.77558	8.77558	1.57176	0.599501	7.26722	6.99022
Gh_D11G3338	5.29982	16.3393	1.69926	1.69926	47.781	32.4115	6.57323	1.51999
Gh_A11G1343	5.31666	3.34816	3.62491	3.62491	3.04219	1.25136	4.636	4.02979
Gh_A13G0792	5.35711	8.68785	5.06572	5.06572	5.88039	6.39829	7.72011	8.07886
Gh_A13G1841	5.40932	1.52377	4.06793	4.06793	6.28811	8.05499	2.58386	2.41606
Gh_D12G1955	5.42134	0.478409	7.24242	7.24242	0.0772864	0.112081	0	0.0871037
Gh_A05G1781	5.48469	2.41518	4.4218	4.4218	10.7966	8.62194	1.92408	3.93409
Gh_D03G1372	5.49153	4.08048	19.8085	19.8085	7.80513	2.15145	7.22314	7.7337
Gh_D08G1288	5.50543	8.04187	3.71133	3.71133	1.87756	1.14376	2.07182	4.7542
Gh_A12G1797	5.52353	1.54978	0.967705	0.967705	6.12422	4.21522	4.44489	2.91414
Gh_D06G0178	5.55421	2.41597	5.8129	5.8129	2.3916	1.94465	2.9223	5.36506
Gh_A11G0476	5.58213	15.3112	10.7383	10.7383	23.7601	33.6394	20.0087	11.2893
Gh_D11G0986	5.74024	6.33892	9.15953	9.15953	11.9407	11.2641	16.8345	7.57802
Gh_A06G0320	5.78101	2.47477	5.26469	5.26469	1.45597	0.610763	2.21154	1.42317
Gh_D12G0841	5.80899	8.33777	2.04289	2.04289	2.66793	1.45136	2.43217	18.5455
Gh_A07G2176	5.84654	6.04862	6.42351	6.42351	0.583511	0.843716	5.40753	5.01349
Gh_A02G0685	5.84976	2.01349	0.699891	0.699891	0.518621	0.360575	1.28511	0.570416
Gh_Sca004717G13	5.9099	3.89751	2.19254	2.19254	10.6611	4.32568	1.46109	2.4655
Gh_A10G0393	5.91446	3.30649	4.09385	4.09385	3.04903	3.17426	7.59037	5.59476
Gh_D06G1511	5.92742	3.37398	3.40843	3.40843	3.35139	2.37163	6.1754	4.18118
Gh_D10G2630	6.05316	31.4278	17.0234	17.0234	4.69303	5.61678	9.83162	13.0541
Gh_A05G3365	6.05765	13.9896	3.86228	3.86228	17.9626	8.9153	10.9716	7.8305
Gh_D03G0214	6.05883	2.94937	2.85007	2.85007	0	0.446898	2.95126	1.51363
Gh_A11G0772	6.09136	10.6679	3.21689	3.21689	10.7478	7.76148	8.76415	4.17299
Gh_A10G0207	6.20232	13.2717	5.81208	5.81208	2.0298	0.959286	1.93816	2.69214
Gh_D02G1452	6.25699	11.1131	3.18388	3.18388	5.21186	5.60343	14.653	5.95218
Gh_D08G0653	6.30121	2.67003	5.39891	5.39891	2.7715	1.82268	3.00773	1.91615
Gh_D12G2005	6.39424	11.9564	10.4108	10.4108	9.65488	9.16727	12.2866	9.64169
Gh_A01G1758	6.47317	9.26446	5.5551	5.5551	3.90644	3.28716	7.59905	10.4581
Gh_D06G1270	6.47424	8.10113	6.11457	6.11457	12.1071	9.09409	16.4291	11.456
Gh_A11G1077	6.56312	2.34334	5.82298	5.82298	2.94874	2.25484	0.401747	2.1807
Gh_A11G0844	6.59065	7.13627	5.64483	5.64483	4.75311	9.07855	8.82289	6.70699
Gh_A12G1788	6.59065	0.0797348	3.62121	3.62121	0	0	0	0.391967
Gh_A08G0559	6.60611	2.47931	14.1594	14.1594	3.73229	4.93197	3.68689	3.08251
Gh_A06G0485	6.62747	4.79099	9.81744	9.81744	2.76971	2.03551	7.17958	3.36581
Gh_D01G1502	6.66145	8.29175	8.57937	8.57937	6.45111	8.65353	13.5145	8.19887
Gh_D08G0797	6.66234	28.2267	2.85415	2.85415	3.30755	5.50043	6.07088	3.27849
Gh_D10G1207	6.74601	5.01332	5.85502	5.85502	2.04311	0.473852	2.78641	3.95951
Gh_A11G1079	6.76441	13.2805	8.57816	8.57816	6.33989	6.6312	6.85728	9.00753
Gh_D10G0408	6.77474	2.98391	3.98612	3.98612	1.91541	1.47377	7.38523	5.99124
Gh_A08G2371	6.79018	8.24921	8.6583	8.6583	3.24905	1.85663	2.92393	5.23325
Gh_A05G1896	6.85541	10.5971	11.7735	11.7735	5.01674	4.01855	3.38449	4.54176
Gh_D08G2231	6.88614	5.84714	4.33205	4.33205	4.66268	7.0087	7.01327	3.54148
Gh_A06G1965	6.89817	6.81173	5.59514	5.59514	6.30909	6.19828	4.75696	4.86762
Gh_A01G0831	6.99131	10.944	11.7785	11.7785	8.35582	7.21514	14.2204	11.9272
Gh_A09G0094	7.04995	4.30474	6.25853	6.25853	6.2812	9.84845	9.34031	5.34869
Gh_D12G1494	7.08331	14.9136	3.3779	3.3779	1.26673	2.31003	3.5366	2.16392
Gh_A12G0327	7.09722	10.8835	7.45353	7.45353	7.91549	7.62125	7.96823	4.87246
Gh_D08G2295	7.10605	7.60536	3.97926	3.97926	4.67298	3.8021	8.97488	4.32491
Gh_A09G2047	7.10778	20.0449	2.01937	2.01937	4.11761	2.11748	0.764422	1.23799
Gh_D03G1731	7.1178	7.82123	6.42485	6.42485	3.47679	2.58052	4.11273	4.53766
Gh_A08G2112	7.13385	4.49585	14.7915	14.7915	10.1599	4.28571	3.6071	16.4995
Gh_D13G1966	7.20995	5.63542	6.41423	6.41423	4.67041	4.02261	7.83893	8.78858
Gh_D11G1405	7.23713	3.61434	5.52094	5.52094	4.21628	3.81154	8.20942	4.46795
Gh_D10G1659	7.27098	10.0814	8.0341	8.0341	5.85048	7.68763	4.18204	2.05225
Gh_D06G0884	7.27361	7.74499	4.96512	4.96512	10.4289	5.94634	6.032	7.87435
Gh_A02G1078	7.35117	6.85996	8.17708	8.17708	3.26479	3.99367	3.33465	4.01224
Gh_A11G0404	7.41936	21.1502	6.40287	6.40287	14.7239	10.6517	19.179	18.8346
Gh_Sca006530G03	7.47684	6.15028	5.73068	5.73068	3.86564	2.33598	8.83215	4.51059
Gh_D06G0323	7.48547	4.57433	4.78364	4.78364	0.869204	0.54971	6.10372	4.03353
Gh_D05G2130	7.52098	10.2455	8.36185	8.36185	5.11369	3.20779	4.78938	5.69088
Gh_A06G1896	7.53337	3.36609	4.11803	4.11803	2.33411	1.92504	0.0634068	1.27679
Gh_D01G2003	7.53703	9.77065	4.99189	4.99189	4.67705	5.73977	9.61092	9.73106
Gh_A01G1280	7.83171	9.81473	11.2886	11.2886	4.32257	6.56147	16.183	9.89773
Gh_A05G0085	7.8405	6.91424	61.7999	61.7999	3.83767	2.6588	3.67303	18.2095
Gh_D10G0400	7.94205	3.76348	2.61794	2.61794	3.6472	3.30618	9.97209	5.05286
Gh_D02G0731	7.96401	2.58948	0.896896	0.896896	0.0999888	0.254469	0.131703	0.225739
Gh_D12G0606	8.03764	7.88783	7.22905	7.22905	14.7239	13.6407	8.065	4.60309
Gh_D05G0148	8.21684	6.08548	52.4038	52.4038	4.47729	5.91584	8.4299	40.52
Gh_D10G0896	8.25556	17.6413	6.38777	6.38777	13.677	7.21849	13.4623	18.3273
Gh_D12G1482	8.29259	6.16584	11.4266	11.4266	10.5411	10.2027	10.0194	7.81301
Gh_Sca004883G02	8.36006	6.86051	3.66511	3.66511	3.53323	6.06132	9.67293	3.42567
Gh_A11G1256	8.50076	4.81912	9.77667	9.77667	4.80071	4.47705	7.88104	5.36154
Gh_D05G2020	8.53583	3.86115	11.6295	11.6295	3.70448	4.93048	9.14526	4.02732
Gh_D13G1344	8.54494	2.38528	4.41944	4.41944	1.57036	0.884246	2.27502	0.795232
Gh_A05G2715	8.61632	8.22039	5.56675	5.56675	7.84619	6.68846	8.56744	7.91183
Gh_D03G1082	8.66842	10.4562	6.28548	6.28548	7.88656	6.36626	7.99318	5.1082
Gh_D03G1104	8.68162	10.5865	6.39666	6.39666	11.4525	17.0448	12.6565	6.09539
Gh_D09G0413	8.727	3.25271	6.4996	6.4996	4.67001	2.25054	2.66535	1.87211
Gh_D08G1039	8.77566	6.99411	8.12177	8.12177	4.48153	3.10208	4.65977	2.82059
Gh_D06G1692	8.83374	8.81552	8.29495	8.29495	8.42823	7.62226	10.6335	5.20083
Gh_A10G2280	8.87291	2.28745	7.03784	7.03784	3.47559	6.85757	0.768558	1.65116
Gh_Sca004717G04	8.92545	6.65331	2.37012	2.37012	4.22173	1.58713	1.1283	1.80618
Gh_A03G1929	8.95131	9.24487	7.76772	7.76772	21.6749	34.3421	14.7544	9.70671
Gh_D01G1114	9.05763	7.55509	11.7788	11.7788	3.65156	3.08906	10.6417	10.8202
Gh_A10G2275	9.08872	13.4419	15.0639	15.0639	6.72805	4.52833	7.7938	3.61197
Gh_D02G2301	9.09871	12.7618	15.6357	15.6357	5.05364	4.00899	9.45192	6.92669
Gh_A08G2306	9.15974	2.16083	3.51357	3.51357	2.51541	2.4665	7.81451	4.31062
Gh_D01G2325	9.19242	5.06412	8.09769	8.09769	48.667	35.1309	7.70823	6.16877
Gh_D01G1412	9.2098	4.54589	3.53924	3.53924	3.39452	1.41344	1.21046	1.27334
Gh_D12G0338	9.25174	10.1898	10.0654	10.0654	7.17702	7.88984	5.90014	6.85271
Gh_A01G0992	9.34714	7.15823	10.3175	10.3175	6.71976	5.14864	9.3244	8.05855
Gh_A13G1079	9.51396	1.15951	3.09361	3.09361	0.961445	1.67541	1.09538	0.795232
Gh_D04G0286	9.52333	4.80071	7.71029	7.71029	4.02673	2.06555	3.68078	6.72758
Gh_A05G1237	9.57813	15.4749	8.16023	8.16023	7.60297	7.88996	11.7571	9.01828
Gh_D11G0900	9.59417	12.7278	9.48997	9.48997	17.3059	13.2095	9.69154	8.56525
Gh_D11G1283	9.64246	8.35548	6.21872	6.21872	4.76475	2.48774	5.70666	4.41053
Gh_A09G0744	9.72384	7.53225	10.4844	10.4844	6.57043	4.95947	6.85728	5.06673
Gh_A08G2428	9.77542	8.11816	5.22909	5.22909	4.11816	4.50679	3.91845	3.59398
Gh_D05G2887	9.79679	0.670587	5.44599	5.44599	5.68657	3.89566	1.55044	1.36294
Gh_A06G0182	9.85677	3.97751	11.3901	11.3901	4.12835	3.02041	7.26828	7.77451
Gh_A02G0453	9.89415	0.589802	3.82828	3.82828	0.122587	0.177694	3.96528	1.61143
Gh_A13G1607	9.89738	17.6408	7.23187	7.23187	4.61221	2.31301	10.6244	6.06752
Gh_A07G2344	9.91226	11.895	15.5837	15.5837	13.4766	9.33026	12.4436	14.4892
Gh_D08G2484	9.93643	7.57322	20.2343	20.2343	3.80415	2.15973	6.54169	16.6828
Gh_A03G1862	9.99858	10.3971	15.2348	15.2348	6.50792	4.58924	7.82886	8.93502
Gh_D07G1089	10.0868	5.17165	6.85471	6.85471	4.03905	9.17914	8.1159	7.24458
Gh_D09G0091	10.0986	7.69207	14.2239	14.2239	4.90072	4.27761	8.98107	7.59669
Gh_D01G1043	10.1196	8.72955	14.5842	14.5842	10.3186	8.94883	12.3585	11.3264
Gh_D02G2368	10.1253	8.09609	8.2074	8.2074	20.2903	23.9471	15.3112	7.0104
Gh_D11G0554	10.1874	19.0609	15.4799	15.4799	29.0289	21.4002	22.6589	19.2146
Gh_D04G1808	10.1982	8.02371	20.8941	20.8941	9.32278	5.83556	11.9377	11.2087
Gh_D06G0350	10.2279	3.7456	5.35393	5.35393	1.19713	0.328872	1.27589	0.948782
Gh_D08G0763	10.2443	7.30602	10.2937	10.2937	20.2726	12.4707	2.53965	7.04538
Gh_A02G1484	10.2601	29.1989	17.9247	17.9247	13.671	23.7079	18.7972	18.0447
Gh_A09G0596	10.397	2.54364	0.767389	0.767389	1.47187	1.61492	3.86144	4.52756
Gh_A08G1983	10.4413	13.3564	3.33174	3.33174	4.63174	6.24108	13.7591	7.52126
Gh_D10G0187	10.5927	12.9038	6.93248	6.93248	2.86709	1.95547	6.61647	4.4678
Gh_A11G2748	10.5996	13.477	3.29232	3.29232	37.8009	22.5763	7.5845	2.77941
Gh_D04G0642	10.7011	6.40539	11.3776	11.3776	6.73662	5.70249	9.27026	6.10048
Gh_A02G1226	10.7456	30.4141	32.9122	32.9122	4.76216	2.85825	13.7808	20.811
Gh_A03G0209	10.8135	6.42275	30.0103	30.0103	7.49874	2.45259	5.44398	7.39817
Gh_A06G0011	10.912	4.21347	18.2542	18.2542	2.57812	2.93291	3.53806	2.81587
Gh_A12G1359	10.9353	7.05646	13.8033	13.8033	13.2924	11.5983	11.6748	10.5046
Gh_D11G1230	10.9922	16.5313	15.356	15.356	14.6778	15.2685	13.6137	16.2395
Gh_D08G2377	11.0339	18.8921	3.57345	3.57345	5.73543	5.78822	18.6631	8.40021
Gh_A07G1336	11.2305	13.2454	8.91733	8.91733	9.88935	10.0209	7.66895	7.59192
Gh_Sca006659G01	11.3037	5.24419	8.34202	8.34202	5.71635	2.70982	4.21764	4.04294
Gh_D02G1990	11.4854	7.08941	10.0289	10.0289	4.94403	4.30786	11.1542	5.4685
Gh_D07G1445	11.7633	18.5151	15.2917	15.2917	8.23882	6.38219	13.0456	12.7035
Gh_A11G1132	11.8375	7.73546	6.45488	6.45488	4.56503	4.68524	4.43017	3.73446
Gh_A01G1473	11.9222	7.46529	15.3722	15.3722	3.02841	2.24776	6.96232	5.70424
Gh_A03G0440	11.9372	9.93304	4.61981	4.61981	5.8564	12.5983	7.99356	2.90257
Gh_A05G3901	11.9583	11.2222	9.0647	9.0647	4.43492	3.14363	9.08084	5.12842
Gh_A09G0587	12.2148	12.0825	19.7155	19.7155	11.7211	9.67921	12.5293	12.7115
Gh_D01G1709	12.3315	7.66352	19.2498	19.2498	3.30772	2.2394	10.9047	9.19747
Gh_D05G0762	12.3343	12.5825	11.0287	11.0287	4.87294	3.97927	9.58533	6.61134
Gh_A05G0616	12.438	1.60833	4.29694	4.29694	2.88433	0.904339	4.19348	1.22995
Gh_D10G1208	12.4801	8.08872	8.78253	8.78253	7.72295	4.32389	8.4664	5.01845
Gh_D04G0137	12.7983	6.78625	11.8206	11.8206	5.14326	3.27223	5.88045	5.88297
Gh_A05G2749	12.8894	7.18702	15.1106	15.1106	8.95681	7.11788	8.24123	8.37309
Gh_A11G0652	13.1472	15.8076	20.8618	20.8618	14.9092	14.2255	21.7342	10.7749
Gh_A05G3364	13.2152	8.79459	7.05289	7.05289	8.32541	7.59867	10.8315	5.45383
Gh_D09G0745	13.4231	7.05653	14.9323	14.9323	7.1852	6.51975	9.27749	11.909
Gh_D05G0542	13.5258	12.6645	13.2246	13.2246	12.6911	19.7131	32.7704	15.7498
Gh_A09G1221	13.7411	8.16074	5.13784	5.13784	8.90855	4.92962	22.2278	12.7092
Gh_A05G0424	13.8136	10.518	13.9433	13.9433	18.8539	29.5318	30.7223	20.6275
Gh_D06G2109	13.8569	7.16382	6.65069	6.65069	6.78354	6.3935	6.98406	4.82936
Gh_A06G0302	14.0727	2.23138	3.88671	3.88671	0.651903	0.70677	0.141947	0.733369
Gh_D07G0166	14.1199	15.2154	20.408	20.408	13.6822	12.884	16.711	19.5227
Gh_Sca006609G01	14.2487	22.3299	52.615	52.615	7.93278	7.39767	31.4445	15.5496
Gh_D07G1684	14.3367	13.7367	16.5822	16.5822	1.31238	0.423128	10.9131	6.45213
Gh_A13G0728	14.4397	8.66687	39.1522	39.1522	1.10416	0.666185	1.44588	3.62644
Gh_A06G0192	14.6944	10.7722	19.8369	19.8369	8.24372	8.06866	4.10139	4.66889
Gh_D08G0884	14.7689	29.9104	7.89101	7.89101	15.4194	10.6211	12.5564	11.1579
Gh_Sca004842G08	14.7731	6.99223	9.97604	9.97604	7.6575	5.18718	7.52969	7.03304
Gh_D09G1224	14.8676	7.46372	5.44366	5.44366	3.90841	1.46318	12.6586	6.03444
Gh_D05G0654	14.8888	27.6601	33.771	33.771	0.718545	1.04126	34.684	23.3796
Gh_D11G0763	15.2431	11.5734	17.448	17.448	19.1197	21.2886	13.6512	8.68193
Gh_D01G1375	15.4656	6.15101	15.61	15.61	6.37613	6.28053	5.48501	3.62748
Gh_A01G1090	15.7647	16.9749	21.6877	21.6877	4.99124	4.05782	10.3299	9.8591
Gh_A11G1709	15.7796	1.96015	5.75946	5.75946	1.32971	2.47963	2.3933	1.96976
Gh_D07G1917	15.7813	7.61411	15.6112	15.6112	6.14771	2.10788	7.04284	2.39391
Gh_A08G0662	16.0096	10.2734	6.91422	6.91422	15.9266	11.3006	3.23207	7.79105
Gh_D12G0672	16.2354	16.4796	4.66944	4.66944	8.42709	2.89216	9.03288	7.19959
Gh_A11G0498	16.2618	7.24961	11.352	11.352	15.315	25.5137	19.8609	16.3167
Gh_D05G3798	16.3418	15.8442	23.1145	23.1145	5.79637	3.49081	6.89247	5.75349
Gh_D06G0410	16.5973	11.1344	8.10275	8.10275	2.94254	3.98476	11.1821	5.77086
Gh_A05G1823	17.3088	11.8941	11.3921	11.3921	1.72301	2.55886	4.85489	1.40713
Gh_A13G1457	17.5925	22.4525	22.1691	22.1691	4.53266	3.55321	36.8582	19.0376
Gh_A05G1925	18.9792	7.34313	8.92535	8.92535	3.44496	3.66442	4.63778	7.9253
Gh_D09G0585	19.0304	13.4472	19.2714	19.2714	14.8768	9.95976	12.9526	13.801
Gh_A12G0595	19.3146	10.5464	11.5739	11.5739	13.5993	13.9603	4.68246	8.33482
Gh_D05G2158	20.3748	4.79126	2.51025	2.51025	2.12777	1.46577	5.96286	8.09635
Gh_D06G1046	20.6334	31.0568	13.5711	13.5711	16.9312	7.2167	3.11054	38.1154
Gh_D12G2487	20.8283	23.6008	15.406	15.406	12.7007	10.5568	46.8337	24.0087
Gh_D11G0671	21.3293	24.6905	33.8693	33.8693	19.1519	10.1534	17.9106	21.6753
Gh_D10G1524	21.4937	20.5024	32.5641	32.5641	33.3865	20.2171	12.8582	12.9827
Gh_D01G1588	21.7191	15.0455	9.74194	9.74194	9.08546	8.04446	25.1206	10.8387
Gh_D05G0747	22.1954	3.61874	7.7345	7.7345	4.1316	1.0739	3.5798	1.09817
Gh_D03G0392	22.2381	11.9195	7.94029	7.94029	9.99504	13.6643	13.4345	9.67106
Gh_D11G0576	22.7271	9.59695	16.3687	16.3687	18.2026	28.6378	22.5359	18.7501
Gh_Sca005636G01	23.8611	24.1238	31.4559	31.4559	7.21812	4.7073	19.6244	10.5618
Gh_A05G3482	25.3626	18.4063	15.6481	15.6481	11.3216	10.8732	15.926	11.6722
Gh_A13G0404	26.6425	29.9566	32.8591	32.8591	55.5786	57.3738	20.7411	22.0453
Gh_D11G1866	27.0951	3.87404	17.9619	17.9619	1.39539	2.77788	4.43831	5.09873
Gh_A03G0908	32.7235	24.9444	18.6893	18.6893	6.05707	2.63806	8.35013	8.82112
Gh_D03G0364	33.4738	20.2627	46.1467	46.1467	9.06658	5.81556	27.4442	27.1422
Gh_D05G0562	34.7399	17.7873	48.3207	48.3207	4.6309	3.98651	6.42057	12.9877
Gh_A06G2045	34.962	13.9763	16.9431	16.9431	15.3861	6.34695	3.58287	25.5419
Gh_A05G0434	36.048	24.872	71.2559	71.2559	7.63449	5.28238	11.9012	24.5189
Gh_A01G2122	38.6872	5.3401	23.2221	23.2221	6.37215	3.03902	21.7784	14.1274
Gh_A11G0586	39.5093	35.5921	66.4442	66.4442	22.7739	13.1842	30.4687	36.6156

## Sheet: Table S6
	Table S6 Optimal numbers of clusters (K) as determined by ‘k-means’ clustering
Gene ID	Torus	Root	leaf and stem	5and 10 dap fiber	15and 20 dap fiber	Cluster NO.
Gh_D04G0766	1.04714	0.557951	0.350245	0.328798	0.650134	1
Gh_A12G0119	1.0595	0.767001	0.4909	0.300501	0.680036	1
Gh_D09G0932	1.26953	0.91678	0.95901	0.963662	1.10461	1
Gh_D05G0485	1.44578	1.08216	1.08522	0.484579	0.583092	1
Gh_D08G2215	1.62827	0.34007	0.453736	1.45593	1.00755	1
Gh_D01G1559	1.64265	0.758819	0.612421	0.127848	0.360029	1
Gh_D08G0477	1.87807	0.682026	0.629048	0.46503	0.290631	1
Gh_D04G1665	2.00818	1.26859	0.423613	0.799252	0.461211	1
Gh_A13G1842	2.0285	1.12468	1.93711	0.725723	1.94566	1
Gh_D09G0580	2.29902	0.588044	1.36133	0.812184	1.71783	1
Gh_D13G2228	2.31828	0.798163	1.35598	1.07809	1.15433	1
Gh_A02G0079	2.70485	2.14845	1.97835	2.27694	2.61873	1
Gh_A08G1549	2.72735	1.88911	0.592353	0.246341	0.731804	1
Gh_D07G1180	2.86096	2.22252	1.28575	0.710466	1.77775	1
Gh_D12G0133	3.03233	2.16248	1.72235	0.417224	1.71758	1
Gh_D12G2416	3.3028	1.85699	2.86711	2.10773	1.51617	1
Gh_D05G0800	3.33995	2.86892	0.495087	0.450151	0.387265	1
Gh_D08G0635	3.38436	2.6765	2.02748	1.01137	1.33637	1
Gh_D13G0547	3.41125	3.38841	2.80854	1.25352	3.13252	1
Gh_A10G1556	3.45212	1.93711	2.714	2.46107	2.11582	1
Gh_D02G0505	3.47489	0.336027	1.01033	0	0.229514	1
Gh_D08G2004	3.59323	3.13937	3.53185	1.42755	2.41243	1
Gh_A08G0544	3.6414	2.7576	2.93337	1.17622	1.98148	1
Gh_D11G1544	3.79683	0.528732	0.869374	0.0483037	0.111092	1
Gh_D06G0702	3.99447	1.64353	1.90748	2.69226	2.37723	1
Gh_D11G2330	4.04938	2.42056	3.28881	1.9233	2.24557	1
Gh_D13G1035	4.08542	2.73637	3.4844	1.61417	0.841306	1
Gh_A10G0014	4.18747	2.8749	3.61	0.938114	3.84341	1
Gh_D06G0276	4.36143	4.11412	2.78963	2.30348	1.72082	1
Gh_A07G0223	4.36922	0.0999127	1.59691	0.284887	1.36979	1
Gh_A06G1212	4.50045	2.75679	3.73827	3.86185	3.26335	1
Gh_A12G2266	4.51383	3.01245	1.98492	3.46617	2.01073	1
Gh_D11G1228	4.53832	1.79042	2.38532	3.02694	2.08985	1
Gh_D09G2476	4.66321	2.66179	0.664317	1.35523	1.89435	1
Gh_Sca005075G02	4.69275	3.49023	2.22343	2.81046	3.39909	1
Gh_A11G2030	4.73659	0.0845098	0	0	0.0461797	1
Gh_D09G0595	4.81548	0.738476	1.75403	0.332148	0.4931	1
Gh_A02G1499	4.90477	1.58002	4.2751	0.900979	1.03776	1
Gh_A01G1228	4.95912	2.37867	0.283139	0.0371959	0.154066	1
Gh_A08G1285	5.03135	4.8525	4.35177	2.17291	2.53977	1
Gh_D08G2658	5.05951	2.82263	4.39126	1.71696	3.4246	1
Gh_A11G1117	5.11802	1.87304	3.84291	0.681466	3.39973	1
Gh_A08G1929	5.12054	3.88109	2.93209	3.15839	4.56866	1
Gh_A11G1343	5.31666	3.34816	3.62491	2.14677	4.33289	1
Gh_A12G1797	5.52353	1.54978	0.967705	5.16972	3.67951	1
Gh_A06G0320	5.78101	2.47477	5.26469	1.03337	1.81736	1
Gh_A02G0685	5.84976	2.01349	0.699891	0.439598	0.927763	1
Gh_D06G1511	5.92742	3.37398	3.40843	2.86151	5.17829	1
Gh_D03G0214	6.05883	2.94937	2.85007	0.223449	2.23245	1
Gh_D08G0653	6.30121	2.67003	5.39891	2.29709	2.46194	1
Gh_A11G1077	6.56312	2.34334	5.82298	2.60179	1.29122	1
Gh_A12G1788	6.59065	0.0797348	3.62121	0	0.195983	1
Gh_D10G1207	6.74601	5.01332	5.85502	1.25848	3.37296	1
Gh_D08G2231	6.88614	5.84714	4.33205	5.83569	5.27737	1
Gh_A06G1965	6.89817	6.81173	5.59514	6.25368	4.81229	1
Gh_D11G1405	7.23713	3.61434	5.52094	4.01391	6.33868	1
Gh_Sca006530G03	7.47684	6.15028	5.73068	3.10081	6.67137	1
Gh_D06G0323	7.48547	4.57433	4.78364	0.709457	5.06862	1
Gh_A06G1896	7.53337	3.36609	4.11803	2.12957	0.670098	1
Gh_D10G0400	7.94205	3.76348	2.61794	3.47669	7.51247	1
Gh_D02G0731	7.96401	2.58948	0.896896	0.177229	0.178721	1
Gh_Sca004883G02	8.36006	6.86051	3.66511	4.79727	6.5493	1
Gh_D13G1344	8.54494	2.38528	4.41944	1.2273	1.53513	1
Gh_A05G2715	8.61632	8.22039	5.56675	7.26732	8.23963	1
Gh_D09G0413	8.727	3.25271	6.4996	3.46028	2.26873	1
Gh_D08G1039	8.77566	6.99411	8.12177	3.79181	3.74018	1
Gh_D06G1692	8.83374	8.81552	8.29495	8.02524	7.91717	1
Gh_A10G2280	8.87291	2.28745	7.03784	5.16658	1.20986	1
Gh_Sca004717G04	8.92545	6.65331	2.37012	2.90443	1.46724	1
Gh_A08G2306	9.15974	2.16083	3.51357	2.49096	6.06257	1
Gh_D01G1412	9.2098	4.54589	3.53924	2.40398	1.2419	1
Gh_A13G1079	9.51396	1.15951	3.09361	1.31843	0.945306	1
Gh_D04G0286	9.52333	4.80071	7.71029	3.04614	5.20418	1
Gh_D11G1283	9.64246	8.35548	6.21872	3.62624	5.05859	1
Gh_A08G2428	9.77542	8.11816	5.22909	4.31247	3.75622	1
Gh_D05G2887	9.79679	0.670587	5.44599	4.79111	1.45669	1
Gh_A02G0453	9.89415	0.589802	3.82828	0.150141	2.78836	1
Gh_D07G1089	10.0868	5.17165	6.85471	6.60909	7.68024	1
Gh_D06G0350	10.2279	3.7456	5.35393	0.763001	1.11234	1
Gh_A09G0596	10.397	2.54364	0.767389	1.54339	4.1945	1
Gh_Sca006659G01	11.3037	5.24419	8.34202	4.21309	4.13029	1
Gh_D02G1990	11.4854	7.08941	10.0289	4.62594	8.31135	1
Gh_A11G1132	11.8375	7.73546	6.45488	4.62514	4.08231	1
Gh_A03G0440	11.9372	9.93304	4.61981	9.22735	5.44806	1
Gh_A05G3901	11.9583	11.2222	9.0647	3.78927	7.10463	1
Gh_A05G0616	12.438	1.60833	4.29694	1.89433	2.71172	1
Gh_D10G1208	12.4801	8.08872	8.78253	6.02342	6.74242	1
Gh_D04G0137	12.7983	6.78625	11.8206	4.20775	5.88171	1
Gh_A05G3364	13.2152	8.79459	7.05289	7.96204	8.14267	1
Gh_D06G2109	13.8569	7.16382	6.65069	6.58852	5.90671	1
Gh_Sca004842G08	14.7731	6.99223	9.97604	6.42234	7.28137	1
Gh_D09G1224	14.8676	7.46372	5.44366	2.68579	9.34652	1
Gh_A11G1709	15.7796	1.96015	5.75946	1.90467	2.18153	1
Gh_D07G1917	15.7813	7.61411	15.6112	4.12779	4.71837	1
Gh_A08G0662	16.0096	10.2734	6.91422	13.6136	5.51156	1
Gh_D06G0410	16.5973	11.1344	8.10275	3.46365	8.47648	1
Gh_A05G1823	17.3088	11.8941	11.3921	2.14093	3.13101	1
Gh_A05G1925	18.9792	7.34313	8.92535	3.55469	6.28154	1
Gh_A12G0595	19.3146	10.5464	11.5739	13.7798	6.50864	1
Gh_D05G2158	20.3748	4.79126	2.51025	1.79677	7.02961	1
Gh_D01G1588	21.7191	15.0455	9.74194	8.56496	17.9796	1
Gh_D05G0747	22.1954	3.61874	7.7345	2.60275	2.33898	1
Gh_D03G0392	22.2381	11.9195	7.94029	11.8297	11.5528	1
Gh_A05G3482	25.3626	18.4063	15.6481	11.0974	13.7991	1
Gh_D11G1866	27.0951	3.87404	17.9619	2.08664	4.76852	1
Gh_A03G0908	32.7235	24.9444	18.6893	4.34757	8.58563	1
Gh_A06G2045	34.962	13.9763	16.9431	10.8665	14.5624	1
Gh_A01G2122	38.6872	5.3401	23.2221	4.70559	17.9529	1
Gh_A06G0302	14.0727	2.23138	3.88671	0.679337	0.437658	1
Gh_D12G0880	1.54442	1.21027	1.26573	1.21939	2.08345	2
Gh_A07G1729	0	1.7965	0.697498	0.828039	0.398208	2
Gh_D07G1933	0	2.05314	0	0.063843	0.326993	2
Gh_D13G1479	0	1.47129	0	0.235841	0.0991697	2
Gh_A08G0980	0.105094	1.73457	0.315921	0.227341	0.250994	2
Gh_A05G1411	0.145684	0.98844	0.731752	0.627835	0.852888	2
Gh_D13G1152	0.158692	10.8066	0.475041	0.0415779	0.204602	2
Gh_A13G1226	0.278058	1.50474	0	1.35031	1.14294	2
Gh_A08G0390	0.556464	1.54768	0.768836	0.378714	0.576527	2
Gh_D05G1579	0.568181	4.15141	1.96511	0.329678	0.172033	2
Gh_A05G2206	0.609795	6.36993	0.713063	2.58908	1.74112	2
Gh_D08G1256	0.611473	2.71551	0.817155	2.39887	1.88413	2
Gh_A06G0073	0.721326	23.0448	2.89162	0.519986	0.703468	2
Gh_D11G1636	0.869355	1.37864	1.25912	0.758064	1.04287	2
Gh_A13G1182	0.915781	49.2231	2.02095	6.27578	2.37753	2
Gh_D01G1102	1.00579	1.75891	0	0	0.228828	2
Gh_A05G1414	1.13636	5.81197	1.12292	0.175897	0.528685	2
Gh_D04G0539	1.21593	4.70429	3.22468	0.464938	0.629296	2
Gh_A05G0279	1.23656	9.24114	5.78324	0.563009	1.68893	2
Gh_D02G0101	1.24441	3.2472	1.66547	1.9667	1.21423	2
Gh_D01G1549	1.59071	10.7459	2.38575	0.773345	2.18996	2
Gh_A09G1038	1.61351	11.9313	11.4248	1.83299	2.39362	2
Gh_A01G1428	1.66382	3.23422	1.96251	0.483293	1.34272	2
Gh_D08G1412	1.69063	14.673	1.19634	5.43141	3.05383	2
Gh_D05G0380	1.75179	8.69981	2.5818	1.23368	1.67504	2
Gh_A05G2041	1.86696	12.5839	9.1116	1.68481	4.64863	2
Gh_A01G1316	1.98838	10.6469	3.71116	2.89895	6.21429	2
Gh_D05G2503	2.14944	20.2018	4.9284	14.2887	10.4147	2
Gh_D04G1668	2.21957	4.40042	3.60071	3.20858	3.63958	2
Gh_A09G2493	2.33161	4.51885	2.49119	1.10366	1.95004	2
Gh_A05G3101	2.34502	6.89309	5.14205	0.358864	0.647116	2
Gh_A02G0078	2.3614	3.39894	1.28236	1.86762	2.10245	2
Gh_A05G2244	2.43704	8.44398	7.18977	3.89115	7.64746	2
Gh_A06G1963	2.53665	11.6155	5.08335	4.78313	7.90333	2
Gh_A08G1233	2.58335	4.71587	2.22103	2.42444	3.24629	2
Gh_D05G2576	2.70937	3.13136	2.3584	2.20913	2.79332	2
Gh_A07G1002	2.74408	3.66176	2.34292	1.7519	1.47036	2
Gh_D06G1694	2.74804	15.5799	6.7778	13.8961	11.0124	2
Gh_A08G1127	2.78457	9.81936	4.28687	4.39617	4.24883	2
Gh_A06G0737	3.01422	4.07996	2.22626	3.30007	3.62881	2
Gh_A12G1370	3.373	7.11976	2.02674	1.22268	2.42274	2
Gh_A06G0380	3.39787	3.61379	2.22172	2.01907	2.82615	2
Gh_A09G2029	3.68716	3.76844	2.22343	3.0157	3.35785	2
Gh_D08G1577	3.74885	5.40813	2.76931	2.17116	2.36466	2
Gh_D08G1518	3.78277	5.30535	3.23901	2.77039	3.01363	2
Gh_A08G1014	3.90258	7.56882	3.15113	2.64185	4.09565	2
Gh_D03G0820	3.94528	10.7464	0.123364	0.326659	0.520861	2
Gh_D07G1079	3.96367	5.95035	3.15785	1.15492	0.950185	2
Gh_A09G1790	4.15268	5.95722	2.74485	2.37787	3.71323	2
Gh_Sca005410G02	4.22776	5.70865	3.60071	2.98859	3.67607	2
Gh_A12G2283	4.45525	5.14727	1.48304	4.74461	4.18273	2
Gh_A03G0456	4.60535	6.6079	4.46457	3.5487	4.7265	2
Gh_D09G1912	4.84936	5.07059	2.59754	3.3029	3.62756	2
Gh_A05G0655	4.87321	8.41187	0.750075	0.10095	0.0255571	2
Gh_A09G0679	4.88866	8.94591	6.98455	2.05552	7.805	2
Gh_A08G0683	4.89478	29.7497	1.0873	0.90862	1.79252	2
Gh_D11G0467	5.04928	17.3996	9.19122	9.33239	16.9031	2
Gh_A02G0945	5.09338	16.3822	0.242725	0.063822	0.528635	2
Gh_A13G0792	5.35711	8.68785	5.06572	6.13934	7.89949	2
Gh_D08G1288	5.50543	8.04187	3.71133	1.51066	3.41301	2
Gh_D10G2630	6.05316	31.4278	17.0234	5.15491	11.4429	2
Gh_A05G3365	6.05765	13.9896	3.86228	13.4389	9.40105	2
Gh_A11G0772	6.09136	10.6679	3.21689	9.25464	6.46857	2
Gh_A10G0207	6.20232	13.2717	5.81208	1.49454	2.31515	2
Gh_D02G1452	6.25699	11.1131	3.18388	5.40765	10.3026	2
Gh_D12G2005	6.39424	11.9564	10.4108	9.41108	10.9641	2
Gh_A01G1758	6.47317	9.26446	5.5551	3.5968	9.02858	2
Gh_D08G0797	6.66234	28.2267	2.85415	4.40399	4.67469	2
Gh_A11G1079	6.76441	13.2805	8.57816	6.48555	7.9324	2
Gh_D12G1494	7.08331	14.9136	3.3779	1.78838	2.85026	2
Gh_A12G0327	7.09722	10.8835	7.45353	7.76837	6.42034	2
Gh_D08G2295	7.10605	7.60536	3.97926	4.23754	6.64989	2
Gh_A09G2047	7.10778	20.0449	2.01937	3.11754	1.00121	2
Gh_D03G1731	7.1178	7.82123	6.42485	3.02865	4.3252	2
Gh_D10G1659	7.27098	10.0814	8.0341	6.76905	3.11714	2
Gh_A11G0404	7.41936	21.1502	6.40287	12.6878	19.0068	2
Gh_D05G2130	7.52098	10.2455	8.36185	4.16074	5.24013	2
Gh_D10G0896	8.25556	17.6413	6.38777	10.4477	15.8948	2
Gh_D03G1082	8.66842	10.4562	6.28548	7.12641	6.55069	2
Gh_A05G1237	9.57813	15.4749	8.16023	7.74647	10.3877	2
Gh_A13G1607	9.89738	17.6408	7.23187	3.46261	8.34596	2
Gh_A08G1983	10.4413	13.3564	3.33174	5.43641	10.6402	2
Gh_D10G0187	10.5927	12.9038	6.93248	2.41128	5.54213	2
Gh_D11G1230	10.9922	16.5313	15.356	14.9732	14.9266	2
Gh_D08G2377	11.0339	18.8921	3.57345	5.76182	13.5317	2
Gh_A07G1336	11.2305	13.2454	8.91733	9.95512	7.63044	2
Gh_D07G1445	11.7633	18.5151	15.2917	7.31051	12.8745	2
Gh_D05G0762	12.3343	12.5825	11.0287	4.4261	8.09834	2
Gh_D08G0884	14.7689	29.9104	7.89101	13.0203	11.8572	2
Gh_D12G0672	16.2354	16.4796	4.66944	5.65963	8.11623	2
Gh_D06G1046	20.6334	31.0568	13.5711	12.0739	20.613	2
Gh_D12G0338	9.25174	10.1898	10.0654	7.53343	6.37642	2
Gh_A12G1368	0.711319	4.34935	0.830676	1.40425	3.47067	2
Gh_D09G0585	19.0304	13.4472	19.2714	12.4183	13.3768	3
Gh_A10G0204	1.5644	10.5863	12.3402	1.97362	4.9276	3
Gh_D01G2305	0	0	5.06087	0	0.047031	3
Gh_D02G1635	0	0.217796	3.49355	0.0517589	0.459265	3
Gh_D07G2127	0	0.484884	1.15581	0.78259	1.00107	3
Gh_A01G0235	0	0	6.61017	0	0.0466014	3
Gh_A06G0502	0	3.67617	5.08214	0	0.0537455	3
Gh_A11G1397	0	0	4.64517	0	0.120478	3
Gh_A11G1398	0	0.122368	4.03257	0.0197737	0.155982	3
Gh_D11G1542	0	0	4.86637	0	0	3
Gh_D05G2885	0.0806126	0	1.7805	0.0426248	0.0165493	3
Gh_D09G1934	0.162167	0.0603146	1.94124	0	0.231458	3
Gh_D10G2483	0.212601	0.996685	3.94073	0.401905	2.20339	3
Gh_Sca005194G01	0.232637	0.0871183	5.00743	0	0.0952325	3
Gh_D12G1954	0.316179	0.395324	2.74571	0.0852558	0.064775	3
Gh_D06G0193	0.351162	0	1.8749	0	0.0958285	3
Gh_A12G0287	0.380426	0.178645	1.14449	0.317435	0.526148	3
Gh_A01G2135	0.40653	0.801009	1.22239	0.992275	0.492751	3
Gh_D12G1316	0.951763	1.37072	5.84422	3.13502	2.56219	3
Gh_D05G2886	1.25062	0.38817	5.09896	0.360167	0.478497	3
Gh_A11G2456	1.2685	2.15067	8.66411	0.127548	0.355507	3
Gh_D09G1059	1.4894	26.8802	35.0195	4.0228	3.29156	3
Gh_D09G0929	1.52449	1.22059	1.83359	0.766911	1.14475	3
Gh_D09G1935	1.70375	0.0632901	6.79396	0	0.104146	3
Gh_A11G3230	1.86052	1.14874	2.4118	1.44793	1.01492	3
Gh_D11G0609	1.8611	0.609828	4.19226	0.157427	0.166657	3
Gh_A13G0795	1.94544	3.24044	4.06513	1.01222	1.31405	3
Gh_A04G0486	1.98586	1.2999	43.8364	4.55219	0.973009	3
Gh_A05G2593	2.04764	0.413459	6.90548	1.41899	4.99713	3
Gh_A12G1194	2.17546	2.13223	6.25196	1.55675	3.12541	3
Gh_D07G0352	2.18201	1.89911	4.17604	1.41789	2.22726	3
Gh_D02G2262	2.2983	0.451291	3.17918	1.05412	1.71569	3
Gh_D10G0940	2.49203	2.02017	3.41305	0.858187	1.84544	3
Gh_A07G0296	2.67792	1.89911	6.46293	2.36232	1.84169	3
Gh_A08G2071	2.83668	2.93315	3.97678	1.26464	2.1804	3
Gh_D07G0364	3.17762	0.424629	26.8148	0.669484	2.00032	3
Gh_D04G0929	3.47526	2.50696	12.0457	0.376239	1.24399	3
Gh_D10G0016	3.48956	2.52643	3.72646	1.15894	2.94782	3
Gh_A07G1012	3.87954	0.724998	6.07871	0.21695	1.59187	3
Gh_D11G1268	4.07115	2.52643	7.10356	1.68388	2.87771	3
Gh_A07G0307	4.26523	0.189431	33.9269	0.178627	1.03602	3
Gh_A11G0525	4.26791	0.488192	5.5774	0.107689	0.202017	3
Gh_A13G0580	4.3734	3.55289	5.52931	0.944014	3.62313	3
Gh_A10G0819	4.45545	3.18675	5.91595	2.05103	2.41403	3
Gh_D06G0187	4.48382	10.8675	12.5529	7.12333	6.47276	3
Gh_A10G2321	4.49734	4.255	4.84165	0.747701	3.5254	3
Gh_D01G0859	4.51964	8.09484	10.8561	8.10324	9.74124	3
Gh_D06G0539	4.5502	2.71118	8.42912	1.54355	2.48497	3
Gh_A13G1666	4.62403	4.83877	11.7429	1.16783	8.23733	3
Gh_A03G1201	4.76906	1.04542	16.6526	0.0422674	0.0238081	3
Gh_D02G1519	5.23553	6.90734	8.77558	1.08563	7.12872	3
Gh_D12G1955	5.42134	0.478409	7.24242	0.0946837	0.0435519	3
Gh_D03G1372	5.49153	4.08048	19.8085	4.97829	7.47842	3
Gh_D06G0178	5.55421	2.41597	5.8129	2.16812	4.14368	3
Gh_A07G2176	5.84654	6.04862	6.42351	0.713614	5.21051	3
Gh_A08G0559	6.60611	2.47931	14.1594	4.33213	3.3847	3
Gh_A06G0485	6.62747	4.79099	9.81744	2.40261	5.27269	3
Gh_A08G2371	6.79018	8.24921	8.6583	2.55284	4.07859	3
Gh_A05G1896	6.85541	10.5971	11.7735	4.51764	3.96313	3
Gh_A08G2112	7.13385	4.49585	14.7915	7.22281	10.0533	3
Gh_A02G1078	7.35117	6.85996	8.17708	3.62923	3.67344	3
Gh_A05G0085	7.8405	6.91424	61.7999	3.24824	10.9413	3
Gh_D05G0148	8.21684	6.08548	52.4038	5.19656	24.4749	3
Gh_D12G1482	8.29259	6.16584	11.4266	10.3719	8.91621	3
Gh_A11G1256	8.50076	4.81912	9.77667	4.63888	6.62129	3
Gh_D05G2020	8.53583	3.86115	11.6295	4.31748	6.58629	3
Gh_D01G1114	9.05763	7.55509	11.7788	3.37031	10.731	3
Gh_A10G2275	9.08872	13.4419	15.0639	5.62819	5.70289	3
Gh_D02G2301	9.09871	12.7618	15.6357	4.53131	8.18931	3
Gh_A01G0992	9.34714	7.15823	10.3175	5.9342	8.69148	3
Gh_A09G0744	9.72384	7.53225	10.4844	5.76495	5.962	3
Gh_A06G0182	9.85677	3.97751	11.3901	3.57438	7.5214	3
Gh_A07G2344	9.91226	11.895	15.5837	11.4034	13.4664	3
Gh_D08G2484	9.93643	7.57322	20.2343	2.98194	11.6122	3
Gh_A03G1862	9.99858	10.3971	15.2348	5.54858	8.38194	3
Gh_D09G0091	10.0986	7.69207	14.2239	4.58916	8.28888	3
Gh_D01G1043	10.1196	8.72955	14.5842	9.63371	11.8425	3
Gh_D04G1808	10.1982	8.02371	20.8941	7.57917	11.5732	3
Gh_D04G0642	10.7011	6.40539	11.3776	6.21955	7.68537	3
Gh_A02G1226	10.7456	30.4141	32.9122	3.8102	17.2959	3
Gh_A03G0209	10.8135	6.42275	30.0103	4.97566	6.42108	3
Gh_A06G0011	10.912	4.21347	18.2542	2.75551	3.17696	3
Gh_A12G1359	10.9353	7.05646	13.8033	12.4454	11.0897	3
Gh_A01G1473	11.9222	7.46529	15.3722	2.63809	6.33328	3
Gh_A09G0587	12.2148	12.0825	19.7155	10.7002	12.6204	3
Gh_D01G1709	12.3315	7.66352	19.2498	2.77356	10.0511	3
Gh_A05G2749	12.8894	7.18702	15.1106	8.03735	8.30716	3
Gh_A11G0652	13.1472	15.8076	20.8618	14.5674	16.2546	3
Gh_D09G0745	13.4231	7.05653	14.9323	6.85248	10.5932	3
Gh_D07G0166	14.1199	15.2154	20.408	13.2831	18.1168	3
Gh_Sca006609G01	14.2487	22.3299	52.615	7.66522	23.4971	3
Gh_D07G1684	14.3367	13.7367	16.5822	0.867754	8.68262	3
Gh_A13G0728	14.4397	8.66687	39.1522	0.885173	2.53616	3
Gh_A06G0192	14.6944	10.7722	19.8369	8.15619	4.38514	3
Gh_D05G0654	14.8888	27.6601	33.771	0.879903	29.0318	3
Gh_D01G1375	15.4656	6.15101	15.61	6.32833	4.55624	3
Gh_A01G1090	15.7647	16.9749	21.6877	4.52453	10.0945	3
Gh_D05G3798	16.3418	15.8442	23.1145	4.64359	6.32298	3
Gh_D11G0671	21.3293	24.6905	33.8693	14.6527	19.793	3
Gh_D10G1524	21.4937	20.5024	32.5641	26.8018	12.9204	3
Gh_Sca005636G01	23.8611	24.1238	31.4559	5.96271	15.0931	3
Gh_D03G0364	33.4738	20.2627	46.1467	7.44107	27.2932	3
Gh_D05G0562	34.7399	17.7873	48.3207	4.3087	9.70414	3
Gh_A05G0434	36.048	24.872	71.2559	6.45843	18.21	3
Gh_A11G0586	39.5093	35.5921	66.4442	17.9791	33.5421	3
Gh_D04G0948	5.06024	4.23847	6.27018	2.73463	5.61362	3
Gh_D07G2295	2.24224	2.10641	1.03072	2.37704	2.16907	4
Gh_A05G2315	0.942391	1.76415	1.06128	1.95537	1.70892	4
Gh_D03G0039	1.03068	1.58719	1.83467	6.65699	3.65779	4
Gh_D07G2263	1.68578	6.53931	2.58157	6.60398	5.09945	4
Gh_A04G0350	4.34532	7.26533	5.35627	15.0611	11.414	4
Gh_A11G0476	5.58213	15.3112	10.7383	28.6998	15.649	4
Gh_A07G0797	0	0	0	2.82901	0.30477	4
Gh_A07G1903	0	0.387711	0.55092	3.6662	1.3238	4
Gh_A12G2222	0	0.0871255	0	1.85678	0.0479947	4
Gh_D07G2126	0.0682755	0.643827	0.411674	3.18959	0.687598	4
Gh_A05G2588	0.153856	0.811412	1.23608	2.03151	1.44249	4
Gh_D05G2467	0.241838	1.18366	0.890249	1.93016	1.24632	4
Gh_D09G1057	0.324492	0.892206	0.433428	3.48647	0.914924	4
Gh_D03G1009	0.3507	1.08814	0.351893	1.21127	1.04297	4
Gh_D05G1576	0.415786	2.0385	1.74085	2.51703	1.86561	4
Gh_D03G0068	0.525636	0.650403	0.698421	0.994415	0.189824	4
Gh_A02G1680	0.916159	1.02953	1.60534	2.88126	1.94248	4
Gh_A05G2221	1.40851	5.15122	1.31843	5.90778	5.61257	4
Gh_A09G1036	1.73062	1.2572	0.866856	6.32618	0.980713	4
Gh_D02G0102	1.77651	0.901667	1.25661	4.44853	0.991627	4
Gh_A13G1188	1.81167	2.0059	1.52988	7.97942	1.36759	4
Gh_D05G1976	1.9125	1.42322	2.86236	3.74486	1.62284	4
Gh_D05G1153	1.93252	2.50953	1.29437	3.57145	2.07831	4
Gh_A07G2080	1.96196	1.43938	1.49923	2.41431	1.47423	4
Gh_A03G0522	2.28718	1.78863	1.77837	3.08643	1.43429	4
Gh_A05G1036	2.2904	1.24127	0.647184	3.75377	1.66657	4
Gh_D02G0104	2.46635	2.59294	2.07698	2.86721	2.30998	4
Gh_D10G1809	3.20554	1.7065	2.714	3.6665	2.2573	4
Gh_D13G2227	3.47742	2.06797	3.09938	11.3753	4.08242	4
Gh_A11G1129	3.72638	7.39378	1.09736	8.13199	8.00391	4
Gh_A09G0398	3.8458	4.79638	4.28383	5.41465	4.11473	4
Gh_D11G0428	4.05296	3.83745	2.95709	4.37834	3.38212	4
Gh_D12G2677	4.15824	4.20637	3.11438	4.85533	4.70597	4
Gh_D05G3294	4.24318	8.52496	4.6865	11.1936	7.17288	4
Gh_D01G1536	4.3835	4.93156	10.3903	30.5241	7.42316	4
Gh_D02G1559	4.53063	3.47296	4.63159	6.03306	4.48637	4
Gh_D05G3839	4.73402	5.61223	6.94722	27.0924	11.5699	4
Gh_A01G0377	4.98384	4.93959	5.43544	27.2116	10.2137	4
Gh_A08G1869	5.074	3.1588	2.70753	5.56228	5.42494	4
Gh_D11G3338	5.29982	16.3393	1.69926	40.0962	4.04661	4
Gh_A13G1841	5.40932	1.52377	4.06793	7.17155	2.49996	4
Gh_A05G1781	5.48469	2.41518	4.4218	9.70927	2.92909	4
Gh_Sca004717G13	5.9099	3.89751	2.19254	7.49339	1.9633	4
Gh_A09G0094	7.04995	4.30474	6.25853	8.06482	7.3445	4
Gh_D06G0884	7.27361	7.74499	4.96512	8.18762	6.95318	4
Gh_D12G0606	8.03764	7.88783	7.22905	14.1823	6.33404	4
Gh_D03G1104	8.68162	10.5865	6.39666	14.2486	9.37594	4
Gh_A03G1929	8.95131	9.24487	7.76772	28.0085	12.2306	4
Gh_D01G2325	9.19242	5.06412	8.09769	41.8989	6.9385	4
Gh_D11G0900	9.59417	12.7278	9.48997	15.2577	9.1284	4
Gh_D02G2368	10.1253	8.09609	8.2074	22.1187	11.1608	4
Gh_D11G0554	10.1874	19.0609	15.4799	25.2146	20.9367	4
Gh_D08G0763	10.2443	7.30602	10.2937	16.3717	4.79251	4
Gh_A02G1484	10.2601	29.1989	17.9247	18.6895	18.4209	4
Gh_A11G2748	10.5996	13.477	3.29232	30.1886	5.18195	4
Gh_D11G0763	15.2431	11.5734	17.448	20.2041	11.1666	4
Gh_A11G0498	16.2618	7.24961	11.352	20.4143	18.0888	4
Gh_D11G0576	22.7271	9.59695	16.3687	23.4202	20.643	4
Gh_A13G0404	26.6425	29.9566	32.8591	56.4762	21.3932	4
Gh_A09G0581	3.34402	1.3329	2.93209	0.869172	5.56471	5
Gh_A01G1326	1.82797	4.72196	1.82658	1.41012	10.0445	5
Gh_D06G0299	4.38491	6.04862	3.06577	0.415767	7.88261	5
Gh_A06G0280	0.159375	1.95693	3.33942	0.478552	6.87321	5
Gh_A08G0475	1.66382	1.24959	2.06064	0.961363	2.22529	5
Gh_A03G1096	3.86974	6.31041	6.83811	0.761935	7.82652	5
Gh_D05G1199	1.29579	1.32311	1.1792	2.5201	4.69373	5
Gh_D01G1667	0.723676	1.66634	1.5427	1.0223	1.77972	5
Gh_A05G0370	1.08434	2.79559	2.41161	0.936041	3.23344	5
Gh_A12G2577	1.25842	1.88024	0.747934	1.42776	2.13439	5
Gh_A12G2566	2.03824	6.3107	1.12359	1.46104	8.31684	5
Gh_A10G0857	2.40352	11.9177	7.95853	8.03961	12.2814	5
Gh_D02G0756	3.13675	15.8975	8.99363	13.0573	99.8553	5
Gh_A11G1710	3.55659	5.45887	4.98406	2.11634	6.67869	5
Gh_A05G2592	0	0	0	0	1.91205	5
Gh_D01G1894	0	0	0	0	1.1868	5
Gh_D01G0704	0	0.150941	0	0.0713098	3.13173	5
Gh_D13G1480	0.0913522	0.480732	0.0916363	0.646979	0.917351	5
Gh_D09G2367	0.0989174	1.4113	0.297498	0.463386	2.41631	5
Gh_A11G2516	0.102476	0.384551	0.102705	0.228268	7.41193	5
Gh_A01G1648	0.194544	0	0	0	1.70108	5
Gh_D08G0558	0.198365	0.558562	0.497148	0.664746	1.774	5
Gh_A05G3193	0.313502	1.52891	0.523587	0.0740988	5.68084	5
Gh_D05G3515	0.322607	1.77422	0.646398	0.746642	1.78975	5
Gh_D13G1524	0.333253	0.874264	1.00131	1.68041	5.50363	5
Gh_A07G1904	0.340749	0.411299	0.273947	0.203013	1.51258	5
Gh_D05G2879	0.349102	2.71196	3.71829	2.04033	4.43335	5
Gh_A07G1728	0.354812	0.128321	0	0	0.653985	5
Gh_D11G2860	0.365409	0.274704	0.458182	0.285156	10.3712	5
Gh_D03G1806	0.403063	0.0607003	0.0809317	1.95424	9.03512	5
Gh_D05G2881	0.408399	2.94357	2.63942	2.39074	4.37558	5
Gh_D06G0046	0.516671	0.93053	1.65693	0.175667	6.94463	5
Gh_A01G0683	0.603172	0.0754706	0	0.0895867	4.03829	5
Gh_A02G0713	0.757147	6.93488	5.85128	4.70925	58.0735	5
Gh_A03G1587	0.936629	1.40777	1.59693	4.44783	6.50549	5
Gh_A04G0190	0.96782	3.6694	1.61599	1.15904	4.43032	5
Gh_D06G0297	1.76045	0.45739	0.350848	1.70003	2.1306	5
Gh_A05G3825	1.76138	0.967258	1.05794	1.12504	2.0816	5
Gh_A07G2050	1.86323	6.1723	2.75961	9.59968	15.6864	5
Gh_D12G1095	2.25974	2.27058	1.78568	2.64027	3.43345	5
Gh_A07G1082	2.28119	2.42043	1.09373	2.39945	4.123	5
Gh_A09G0904	2.33755	1.64016	2.75039	3.17408	3.23864	5
Gh_A03G1130	2.34921	1.67333	3.45264	3.68365	4.20541	5
Gh_D13G2030	2.36578	5.60491	8.1877	1.34864	10.3032	5
Gh_D12G1966	2.71793	0.82435	0.439866	2.07055	4.03916	5
Gh_D08G0346	2.90976	4.05064	3.87794	3.86125	4.4256	5
Gh_D02G1512	2.97252	3.54891	3.19793	1.97266	3.64917	5
Gh_D05G3017	3.03095	5.41959	2.57214	5.14898	6.07954	5
Gh_D08G2346	3.23285	3.30877	1.62165	4.11355	5.51671	5
Gh_D05G2025	3.41372	3.15547	4.25698	2.08295	4.39431	5
Gh_D09G1637	3.44349	1.81184	0.12757	1.01498	37.1134	5
Gh_D02G2418	3.74652	4.78643	3.75749	9.20174	10.0631	5
Gh_A05G1828	3.96729	2.67001	3.97935	1.20224	4.67108	5
Gh_D11G1492	4.02558	4.07893	4.6865	2.53891	5.98102	5
Gh_D13G0932	4.14418	6.2598	2.33023	3.41235	5.77342	5
Gh_A03G1090	4.68102	8.59635	6.59256	6.37326	14.005	5
Gh_A03G2160	4.82213	3.98986	4.31068	2.23115	5.12954	5
Gh_D11G0986	5.74024	6.33892	9.15953	11.6024	12.2063	5
Gh_D12G0841	5.80899	8.33777	2.04289	2.05965	10.4888	5
Gh_A10G0393	5.91446	3.30649	4.09385	3.11165	6.59257	5
Gh_D06G1270	6.47424	8.10113	6.11457	10.6006	13.9425	5
Gh_A11G0844	6.59065	7.13627	5.64483	6.91583	7.76494	5
Gh_D01G1502	6.66145	8.29175	8.57937	7.55232	10.8567	5
Gh_D10G0408	6.77474	2.98391	3.98612	1.69459	6.68824	5
Gh_A01G0831	6.99131	10.944	11.7785	7.78548	13.0738	5
Gh_D13G1966	7.20995	5.63542	6.41423	4.34651	8.31376	5
Gh_D01G2003	7.53703	9.77065	4.99189	5.20841	9.67099	5
Gh_A01G1280	7.83171	9.81473	11.2886	5.44202	13.0404	5
Gh_D05G0542	13.5258	12.6645	13.2246	16.2021	24.2601	5
Gh_A09G1221	13.7411	8.16074	5.13784	6.91908	17.4685	5
Gh_A05G0424	13.8136	10.518	13.9433	24.1928	25.6749	5
Gh_A13G1457	17.5925	22.4525	22.1691	4.04293	27.9479	5
Gh_D12G2487	20.8283	23.6008	15.406	11.6288	35.4212	5

## Sheet: Table S7
	Table S7 F-box gene as the SCF complexes involved in hormone signal transduction based on the homologous gene in Arabidopsis
AT2G39940(COI1)	Gh_A02G0685	57.576	99	42	0	5	103	7	105	3.94e-39	134
AT2G39940(COI1)	Gh_D02G0731	65.979	582	193	3	5	585	7	584	0	797
AT2G39940(COI1)	Gh_Sca006609G01	71.843	586	161	2	1	585	1	583	0	846
AT2G39940(COI1)	Gh_D04G0642	72.359	568	149	2	18	585	20	579	0	851
AT2G39940(COI1)	Gh_A05G2749	73.063	568	143	3	18	585	20	577	0	852
AT2G42620(MAX2	Gh_D10G0347	51.744	688	280	7	2	688	7	643	0	674
AT2G42620(MAX2	Gh_D06G1435	52.37	422	192	5	8	425	12	428	5.48e-141	414
AT2G42620(MAX2	Gh_A10G0341	52.471	688	275	7	2	688	7	643	0	686
AT2G42620(MAX2	Gh_A12G2577	62.695	705	244	6	4	693	2	702	0	845
AT2G42620(MAX2	Gh_D12G0880	62.837	705	243	6	4	693	2	702	0	845
AT3G62980(T1R1)	Gh_D06G0276	50	566	276	5	11	573	51	612	0	561
AT3G62980(T1R1)	Gh_D05G2130	50.175	570	269	5	11	573	47	608	0	561
AT3G62980(T1R1)	Gh_A06G1896	50.264	569	270	5	11	573	51	612	0	560
AT3G62980(T1R1)	Gh_A10G0207	57.194	563	236	1	8	570	23	580	0	668
AT3G62980(T1R1)	Gh_D10G0187	57.549	563	234	1	8	570	23	580	0	678
AT3G62980(T1R1)	Gh_D11G0671	62.787	567	208	3	9	573	4	569	0	725
AT3G62980(T1R1)	Gh_A11G0586	62.852	568	208	3	9	574	4	570	0	730
AT3G62980(T1R1)	Gh_A08G1014	77.759	580	128	1	1	579	1	580	0	943
AT3G62980(T1R1)	Gh_D08G1288	77.931	580	127	1	1	579	1	580	0	941
AT3G62980(T1R1)	Gh_D08G0477	77.986	586	128	1	1	585	1	586	0	958
AT3G62980(T1R1)	Gh_A08G0390	78.498	586	125	1	1	585	1	586	0	961
AT3G62980(T1R1)	Gh_D11G1228	80.656	579	111	1	1	578	1	579	0	963
AT3G62980(T1R1)	Gh_D08G0763	80.887	586	111	1	1	585	1	586	0	1008
AT3G62980(T1R1)	Gh_A08G0662	80.928	582	110	1	5	585	1	582	0	981
AT3G62980(T1R1)	Gh_A11G1077	81.347	579	107	1	1	578	1	579	0	971
AT4G24210(SLP1)	Gh_A06G0192	58.385	161	45	3	1	141	1	159	2.36e-60	179
AT4G24210(SLP1)	Gh_D06G0187	58.75	160	45	3	1	141	1	158	7.16e-61	180
AT4G24210(SLP1)	Gh_A05G2244	59.036	166	40	4	1	145	1	159	1.84e-60	179
AT4G24210(SLP1)	Gh_D05G2503	63.354	161	38	2	1	145	1	156	1.57e-67	197
AT5G25350(EBF2)	Gh_D07G0364	52.778	612	253	8	29	623	22	614	0	610
AT5G25350(EBF2)	Gh_A07G0307	53.448	638	271	9	7	622	11	644	0	642
AT5G25350(EBF2)	Gh_D07G0280	54.619	617	253	6	29	623	3	614	0	623
AT5G25350(EBF2)	Gh_A08G2112	54.984	642	264	8	1	623	1	636	0	658
AT5G25350(EBF2)	Gh_A07G0223	55.105	617	250	6	29	623	3	614	0	624
AT5G25350(EBF2)	Gh_A05G0085	55.385	650	258	8	1	623	1	645	0	644
AT5G25350(EBF2)	Gh_D08G2484	55.452	642	261	8	1	623	1	636	0	653
AT5G25350(EBF2)	Gh_D05G0148	55.47	649	257	9	1	622	1	644	0	643
AT5G25350(EBF2)	Gh_D05G0562	57.165	649	243	6	7	623	30	675	0	706
AT5G25350(EBF2)	Gh_A05G0434	57.393	629	242	5	18	623	9	634	0	690
AT5G25350(EBF2)	Gh_A06G2045	58.218	651	234	8	1	618	1	646	0	695
AT5G25350(EBF2)	Gh_D13G1966	59.184	637	236	8	7	623	3	635	0	716
AT5G25350(EBF2)	Gh_D06G1046	59.293	651	227	8	1	618	1	646	0	704
AT5G25350(EBF2)	Gh_A13G1607	60.131	612	229	7	18	618	36	643	0	701
