# Supplementary material for: Genome-wide analysis and characterization of F-box gene family in Gossypium hirsutum L
Source: BMC Genomics. 2019 Dec 19;20:993. doi: 10.1186/s12864-019-6280-2 (PMC6921459; doi:10.1186/s12864-019-6280-2)
Supplement: Supplementary file 5 — Additional file 5: Table S1. Detailed information of FBOX members from Upland cotton. Table S2. Detailed information of F-box members from G. raimondii. Table S3. Detailed information of F-box members from G.arboreum. Table S4. Upland cotton F-box gene numbers for different modes of gene duplication. Table S5. Organ-specific expression patterns of F-box genes. Table S6. Optimal numbers of clusters (K) as determined by ‘k-means’ clustering. Table S7. F-box gene as the SCF complexes involved in hormone signal transduction based on the homologous gene in Arabidopsis. Table S8. real-time PCR primers. [file 12864_2019_6280_MOESM5_ESM.zip › table S5.xlsx]

## Sheet: Sheet1
Table S5 Organ-specific expression pattern of F-box genes
Gene ID	torus	Root	stem	leaf	5dap fiber	10 dap fiber	15 dap fiber	20 dap fiber
Gh_A05G2592	0	0	0	0	0	0	3.66586	0.15824
Gh_A07G0797	0	0	0	0	0.237442	5.42058	0.60954	0
Gh_A07G1729	0	1.7965	0.697498	0.697498	0.383057	1.27302	0.653987	0.142429
Gh_A07G1903	0	0.387711	0.55092	0.55092	2.07094	5.26146	0.197192	2.4504
Gh_D01G2305	0	0	5.06087	5.06087	0	0	0	0.094062
Gh_D02G1635	0	0.217796	3.49355	3.49355	0.0422673	0.0612506	0.775681	0.142849
Gh_D07G1933	0	2.05314	0	0	0.127686	0	0.653987	0
Gh_D07G2127	0	0.484884	1.15581	1.15581	0.418759	1.14642	0	2.00213
Gh_D13G1479	0	1.47129	0	0	0.318279	0.153403	0.138655	0.0596844
Gh_A01G0235	0	0	6.61017	6.61017	0	0	0	0.0932029
Gh_A06G0502	0	3.67617	5.08214	5.08214	0	0	0.107491	0
Gh_A12G2222	0	0.0871255	0	0	2.48349	1.23006	0	0.0959894
Gh_D01G1894	0	0	0	0	0	0	0	2.3736
Gh_D01G0704	0	0.150941	0	0	0.0365537	0.106066	0	6.26346
Gh_A11G1397	0	0	4.64517	4.64517	0	0	0.105282	0.135674
Gh_A11G1398	0	0.122368	4.03257	4.03257	0.0395474	0	0	0.311964
Gh_D11G1542	0	0	4.86637	4.86637	0	0	0	0
Gh_D07G2126	0.0682755	0.643827	0.411674	0.411674	2.51079	3.86839	0.785889	0.589306
Gh_D05G2885	0.0806126	0	1.7805	1.7805	0	0.0852496	0	0.0330986
Gh_D13G1480	0.0913522	0.480732	0.0916363	0.0916363	0.232608	1.06135	1.31006	0.524641
Gh_D09G2367	0.0989174	1.4113	0.297498	0.297498	0.143881	0.78289	4.06213	0.770488
Gh_A11G2516	0.102476	0.384551	0.102705	0.102705	0.186294	0.270241	0.880355	13.9435
Gh_A08G0980	0.105094	1.73457	0.315921	0.315921	0.343858	0.110824	0.200557	0.301432
Gh_A05G1411	0.145684	0.98844	0.731752	0.731752	0.715959	0.539712	1.25686	0.448915
Gh_A05G2588	0.153856	0.811412	1.23608	1.23608	1.53998	2.52303	2.28467	0.600316
Gh_D13G1152	0.158692	10.8066	0.475041	0.475041	0	0.0831558	0.150273	0.25893
Gh_A06G0280	0.159375	1.95693	3.33942	3.33942	0.289047	0.668057	11.0161	2.73031
Gh_D09G1934	0.162167	0.0603146	1.94124	1.94124	0	0	0	0.462915
Gh_A01G1648	0.194544	0	0	0	0	0	0	3.40216
Gh_D08G0558	0.198365	0.558562	0.497148	0.497148	0.649191	0.680301	1.79963	1.74837
Gh_D10G2483	0.212601	0.996685	3.94073	3.94073	0.579648	0.224162	3.14379	1.263
Gh_Sca005194G01	0.232637	0.0871183	5.00743	5.00743	0	0	0	0.190465
Gh_D05G2467	0.241838	1.18366	0.890249	0.890249	2.58159	1.27874	1.46658	1.02606
Gh_A13G1226	0.278058	1.50474	0	0	0.656138	2.04449	1.3202	0.965684
Gh_A05G3193	0.313502	1.52891	0.523587	0.523587	0.0379917	0.110206	7.37935	3.98234
Gh_D12G1954	0.316179	0.395324	2.74571	2.74571	0.114944	0.0555677	0	0.12955
Gh_D05G3515	0.322607	1.77422	0.646398	0.646398	0.586351	0.906933	1.64116	1.93834
Gh_D09G1057	0.324492	0.892206	0.433428	0.433428	3.3813	3.59165	0.722138	1.10771
Gh_D13G1524	0.333253	0.874264	1.00131	1.00131	1.89758	1.46324	7.41328	3.59398
Gh_A07G1904	0.340749	0.411299	0.273947	0.273947	0.297764	0.108262	0	3.02517
Gh_D05G2879	0.349102	2.71196	3.71829	3.71829	2.49118	1.58948	4.41921	4.44749
Gh_D03G1009	0.3507	1.08814	0.351893	0.351893	1.40347	1.01906	0.754793	1.33115
Gh_D06G0193	0.351162	0	1.8749	1.8749	0	0	0	0.191657
Gh_A07G1728	0.354812	0.128321	0	0	0	0	1.30797	0
Gh_D11G2860	0.365409	0.274704	0.458182	0.458182	0.232608	0.337703	4.8909	15.8516
Gh_A12G0287	0.380426	0.178645	1.14449	1.14449	0.484258	0.150612	0.545268	0.507027
Gh_D03G1806	0.403063	0.0607003	0.0809317	0.0809317	2.75761	1.15087	3.01034	15.0599
Gh_A01G2135	0.40653	0.801009	1.22239	1.22239	1.6629	0.32165	0.194047	0.791455
Gh_D05G2881	0.408399	2.94357	2.63942	2.63942	2.43972	2.34177	5.76387	2.98729
Gh_D05G1576	0.415786	2.0385	1.74085	1.74085	2.6492	2.38486	2.79138	0.939837
Gh_D06G0046	0.516671	0.93053	1.65693	1.65693	0.187847	0.163486	7.7913	6.09797
Gh_D03G0068	0.525636	0.650403	0.698421	0.698421	0.88917	1.09966	0.16553	0.214118
Gh_A08G0390	0.556464	1.54768	0.768836	0.768836	0.683774	0.0736537	0.667087	0.485967
Gh_D05G1579	0.568181	4.15141	1.96511	1.96511	0.512603	0.146754	0	0.344066
Gh_A01G0683	0.603172	0.0754706	0	0	0.0731074	0.106066	0	8.07657
Gh_A05G2206	0.609795	6.36993	0.713063	0.713063	3.14103	2.03712	1.6494	1.83284
Gh_D08G1256	0.611473	2.71551	0.817155	0.817155	2.59382	2.20392	2.72403	1.04423
Gh_A12G1368	0.711319	4.34935	0.830676	0.830676	0	2.8085	4.85489	2.08644
Gh_A06G0073	0.721326	23.0448	2.89162	2.89162	0.224792	0.81518	0.393415	1.01352
Gh_D01G1667	0.723676	1.66634	1.5427	1.5427	1.18462	0.859982	2.85433	0.705107
Gh_A02G0713	0.757147	6.93488	5.85128	5.85128	3.77447	5.64402	95.3222	20.8249
Gh_D11G1636	0.869355	1.37864	1.25912	1.25912	1.15926	0.356867	0.184561	1.90117
Gh_A13G1182	0.915781	49.2231	2.02095	2.02095	7.32854	5.22302	2.80162	1.95345
Gh_A02G1680	0.916159	1.02953	1.60534	1.60534	2.74671	3.0158	2.61902	1.26595
Gh_A03G1587	0.936629	1.40777	1.59693	1.59693	3.40669	5.48898	8.86219	4.1488
Gh_A05G2315	0.942391	1.76415	1.06128	1.06128	1.92612	1.98462	2.01957	1.39827
Gh_D12G1316	0.951763	1.37072	5.84422	5.84422	2.91262	3.35741	1.67918	3.4452
Gh_A04G0190	0.96782	3.6694	1.61599	1.61599	1.52451	0.793566	4.1029	4.75775
Gh_D01G1102	1.00579	1.75891	0	0	0	0	0	0.457655
Gh_D03G0039	1.03068	1.58719	1.83467	1.83467	6.07606	7.23792	5.67455	1.64104
Gh_D04G0766	1.04714	0.557951	0.350245	0.350245	0.380966	0.27663	0.834755	0.465513
Gh_A12G0119	1.0595	0.767001	0.4909	0.4909	0.385554	0.215447	1.09239	0.267683
Gh_A05G0370	1.08434	2.79559	2.41161	2.41161	0.350181	1.5219	2.86774	3.59914
Gh_A05G1414	1.13636	5.81197	1.12292	1.12292	0.205041	0.146754	1.05737	0
Gh_D04G0539	1.21593	4.70429	3.22468	3.22468	0.379185	0.55069	0.830888	0.427703
Gh_A05G0279	1.23656	9.24114	5.78324	5.78324	0.63691	0.489108	0.295061	3.0828
Gh_D02G0101	1.24441	3.2472	1.66547	1.66547	2.35464	1.57876	1.27056	1.1579
Gh_D05G2886	1.25062	0.38817	5.09896	5.09896	0.214237	0.506097	0.564094	0.392901
Gh_A12G2577	1.25842	1.88024	0.747934	0.747934	1.52108	1.33444	1.86847	2.4003
Gh_A11G2456	1.2685	2.15067	8.66411	8.66411	0.0656716	0.189424	0.342111	0.368904
Gh_D09G0932	1.26953	0.91678	0.95901	0.95901	1.31607	0.611254	1.37561	0.833619
Gh_D05G1199	1.29579	1.32311	1.1792	1.1792	2.31134	2.72886	5.38551	4.00194
Gh_A05G2221	1.40851	5.15122	1.31843	1.31843	6.65983	5.15573	5.56395	5.66118
Gh_D05G0485	1.44578	1.08216	1.08522	1.08522	0.525271	0.443887	0.22942	0.936763
Gh_D09G1059	1.4894	26.8802	35.0195	35.0195	4.19302	3.85258	0.236219	6.3469
Gh_D09G0929	1.52449	1.22059	1.83359	1.83359	0.99774	0.536083	0.873211	1.41629
Gh_D12G0880	1.54442	1.21027	1.26573	1.26573	1.10434	1.33444	1.97838	2.18851
Gh_A10G0204	1.5644	10.5863	12.3402	12.3402	1.69172	2.25552	1.15995	8.69524
Gh_D01G1549	1.59071	10.7459	2.38575	2.38575	1.05899	0.4877	2.64583	1.7341
Gh_A09G1038	1.61351	11.9313	11.4248	11.4248	2.16414	1.50185	0.826765	3.96047
Gh_D08G2215	1.62827	0.34007	0.453736	0.453736	1.90856	1.00331	1.12443	0.890662
Gh_D01G1559	1.64265	0.758819	0.612421	0.612421	0.148674	0.107021	0.386328	0.33373
Gh_A08G0475	1.66382	1.24959	2.06064	2.06064	0.889786	1.03294	2.2436	2.20697
Gh_A01G1428	1.66382	3.23422	1.96251	1.96251	0.605055	0.36153	1.96315	0.722282
Gh_D07G2263	1.68578	6.53931	2.58157	2.58157	6.55237	6.65559	6.4492	3.7497
Gh_D08G1412	1.69063	14.673	1.19634	1.19634	5.93067	4.93216	4.55848	1.54918
Gh_D09G1935	1.70375	0.0632901	6.79396	6.79396	0	0	0	0.208291
Gh_A09G1036	1.73062	1.2572	0.866856	0.866856	5.58308	7.06928	1.34111	0.620316
Gh_D05G0380	1.75179	8.69981	2.5818	2.5818	1.76087	0.70649	0.0983537	3.25172
Gh_D06G0297	1.76045	0.45739	0.350848	0.350848	0.638119	2.76195	2.82705	1.43414
Gh_A05G3825	1.76138	0.967258	1.05794	1.05794	1.32269	0.927382	0.894786	3.26841
Gh_D02G0102	1.77651	0.901667	1.25661	1.25661	4.1031	4.79396	0.398884	1.58437
Gh_A13G1188	1.81167	2.0059	1.52988	1.52988	8.91239	7.04646	1.36663	1.36856
Gh_A01G1326	1.82797	4.72196	1.82658	1.82658	1.78653	1.0337	13.4829	6.60612
Gh_A11G3230	1.86052	1.14874	2.4118	2.4118	1.51165	1.38422	1.04363	0.9862
Gh_D11G0609	1.8611	0.609828	4.19226	4.19226	0.253604	0.0612506	0	0.333314
Gh_A07G2050	1.86323	6.1723	2.75961	2.75961	8.74726	10.4521	19.9416	11.4311
Gh_A05G2041	1.86696	12.5839	9.1116	9.1116	1.5264	1.84323	6.33583	2.96142
Gh_D08G0477	1.87807	0.682026	0.629048	0.629048	0.709099	0.220961	0.0667087	0.514553
Gh_D05G1976	1.9125	1.42322	2.86236	2.86236	3.81542	3.67431	0.90543	2.34026
Gh_D05G1153	1.93252	2.50953	1.29437	1.29437	3.54376	3.59915	2.53905	1.61756
Gh_A13G0795	1.94544	3.24044	4.06513	4.06513	0.704631	1.3198	1.28305	1.34504
Gh_A07G2080	1.96196	1.43938	1.49923	1.49923	3.39813	1.43048	1.6073	1.34115
Gh_A04G0486	1.98586	1.2999	43.8364	43.8364	2.70518	6.3992	0.118109	1.82791
Gh_A01G1316	1.98838	10.6469	3.71116	3.71116	3.08071	2.71719	4.78769	7.64088
Gh_D04G1665	2.00818	1.26859	0.423613	0.423613	1.15271	0.445795	0.705896	0.216527
Gh_A13G1842	2.0285	1.12468	1.93711	1.93711	0.737711	0.713734	2.30702	1.5843
Gh_A12G2566	2.03824	6.3107	1.12359	1.12359	2.22328	0.698804	2.43217	14.2015
Gh_A05G2593	2.04764	0.413459	6.90548	6.90548	1.25121	1.58677	7.71082	2.28343
Gh_D05G2503	2.14944	20.2018	4.9284	4.9284	10.9567	17.6207	15.5101	5.31934
Gh_A12G1194	2.17546	2.13223	6.25196	6.25196	1.18479	1.92872	2.58336	3.66747
Gh_D07G0352	2.18201	1.89911	4.17604	4.17604	1.37051	1.46526	2.74681	1.70771
Gh_D04G1668	2.21957	4.40042	3.60071	3.60071	4.18817	2.22898	5.2438	2.03536
Gh_D07G2295	2.24224	2.10641	1.03072	1.03072	3.12628	1.62779	3.57177	0.766373
Gh_D12G1095	2.25974	2.27058	1.78568	1.78568	2.46314	2.8174	4.53044	2.33646
Gh_A07G1082	2.28119	2.42043	1.09373	1.09373	1.65904	3.13985	4.8306	3.41541
Gh_A03G0522	2.28718	1.78863	1.77837	1.77837	4.24244	1.93042	1.49934	1.36924
Gh_A05G1036	2.2904	1.24127	0.647184	0.647184	3.49165	4.01589	2.12732	1.20582
Gh_D02G2262	2.2983	0.451291	3.17918	3.17918	0.954724	1.15352	2.40035	1.03103
Gh_D09G0580	2.29902	0.588044	1.36133	1.36133	0.797825	0.826544	2.19386	1.2418
Gh_D13G2228	2.31828	0.798163	1.35598	1.35598	0.983614	1.17256	1.19965	1.10901
Gh_A09G2493	2.33161	4.51885	2.49119	2.49119	1.50979	0.697529	2.67805	1.22203
Gh_A09G0904	2.33755	1.64016	2.75039	2.75039	3.39971	2.94846	3.97796	2.49933
Gh_A05G3101	2.34502	6.89309	5.14205	5.14205	0.442383	0.275345	0.830888	0.463345
Gh_A03G1130	2.34921	1.67333	3.45264	3.45264	4.39611	2.9712	5.13911	3.27171
Gh_A02G0078	2.3614	3.39894	1.28236	1.28236	1.50275	2.23249	2.34933	1.85556
Gh_D13G2030	2.36578	5.60491	8.1877	8.1877	1.5636	1.13367	11.7958	8.81064
Gh_A10G0857	2.40352	11.9177	7.95853	7.95853	11.8914	4.18782	8.37655	16.1863
Gh_A05G2244	2.43704	8.44398	7.18977	7.18977	5.63941	2.1429	11.2399	4.05501
Gh_D02G0104	2.46635	2.59294	2.07698	2.07698	3.44398	2.29043	2.63816	1.9818
Gh_D10G0940	2.49203	2.02017	3.41305	3.41305	1.23693	0.479443	1.73666	1.95422
Gh_A06G1963	2.53665	11.6155	5.08335	5.08335	5.60984	3.95643	7.05896	8.7477
Gh_A08G1233	2.58335	4.71587	2.22103	2.22103	3.82579	1.0231	3.35146	3.14113
Gh_A07G0296	2.67792	1.89911	6.46293	6.46293	2.05577	2.66887	1.89435	1.78903
Gh_A02G0079	2.70485	2.14845	1.97835	1.97835	2.74225	1.81163	2.53478	2.70267
Gh_D05G2576	2.70937	3.13136	2.3584	2.3584	2.86777	1.55049	2.35616	3.23048
Gh_D12G1966	2.71793	0.82435	0.439866	0.439866	2.51986	1.62124	4.69649	3.38184
Gh_A08G1549	2.72735	1.88911	0.592353	0.592353	0.375659	0.117022	0.494554	0.969053
Gh_A07G1002	2.74408	3.66176	2.34292	2.34292	2.2172	1.2866	1.6494	1.29132
Gh_D06G1694	2.74804	15.5799	6.7778	6.7778	15.2542	12.538	8.77328	13.2515
Gh_A08G1127	2.78457	9.81936	4.28687	4.28687	4.12254	4.66981	5.60313	2.89453
Gh_A08G2071	2.83668	2.93315	3.97678	3.97678	1.15461	1.37468	2.59533	1.76548
Gh_D07G1180	2.86096	2.22252	1.28575	1.28575	1.00449	0.416441	2.26128	1.29423
Gh_D08G0346	2.90976	4.05064	3.87794	3.87794	4.88178	2.84072	5.39663	3.45456
Gh_D02G1512	2.97252	3.54891	3.19793	3.19793	2.32091	1.6244	2.8343	4.46405
Gh_A06G0737	3.01422	4.07996	2.22626	2.22626	4.10209	2.49806	2.90296	4.35466
Gh_D05G3017	3.03095	5.41959	2.57214	2.57214	5.60878	4.68917	5.60245	6.55663
Gh_D12G0133	3.03233	2.16248	1.72235	1.72235	0.514534	0.319914	2.02653	1.40862
Gh_D02G0756	3.13675	15.8975	8.99363	8.99363	9.2396	16.8751	157.529	42.1815
Gh_D07G0364	3.17762	0.424629	26.8148	26.8148	0.98834	0.350628	0.571672	3.42897
Gh_D10G1809	3.20554	1.7065	2.714	2.714	4.47876	2.85425	2.69874	1.81586
Gh_D08G2346	3.23285	3.30877	1.62165	1.62165	3.62611	4.60098	6.61228	4.42115
Gh_D12G2416	3.3028	1.85699	2.86711	2.86711	2.88112	1.33433	1.67959	1.35274
Gh_D05G0800	3.33995	2.86892	0.495087	0.495087	0.314555	0.585746	0.470886	0.303644
Gh_A09G0581	3.34402	1.3329	2.93209	2.93209	0.9118	0.826544	9.37376	1.75565
Gh_A12G1370	3.373	7.11976	2.02674	2.02674	1.67535	0.770009	1.71471	3.13077
Gh_D08G0635	3.38436	2.6765	2.02748	2.02748	1.24918	0.773566	1.40226	1.27048
Gh_A06G0380	3.39787	3.61379	2.22172	2.22172	2.18317	1.85497	3.35464	2.29766
Gh_D13G0547	3.41125	3.38841	2.80854	2.80854	1.81385	0.693192	4.43452	1.83052
Gh_D05G2025	3.41372	3.15547	4.25698	4.25698	1.77866	2.38723	3.26327	5.52536
Gh_D09G1637	3.44349	1.81184	0.12757	0.12757	1.15805	0.871919	51.4332	22.7936
Gh_A10G1556	3.45212	1.93711	2.714	2.714	2.91119	2.01095	1.76005	2.47159
Gh_D02G0505	3.47489	0.336027	1.01033	1.01033	0	0	0	0.459027
Gh_D04G0929	3.47526	2.50696	12.0457	12.0457	0.36069	0.391788	0	2.48799
Gh_D13G2227	3.47742	2.06797	3.09938	3.09938	11.3818	11.3688	5.07544	3.08939
Gh_D10G0016	3.48956	2.52643	3.72646	3.72646	1.52162	0.796258	3.32435	2.57128
Gh_A11G1710	3.55659	5.45887	4.98406	4.98406	2.11069	2.12198	6.66136	6.69602
Gh_D08G2004	3.59323	3.13937	3.53185	3.53185	1.64178	1.21332	1.46495	3.35992
Gh_A08G0544	3.6414	2.7576	2.93337	2.93337	1.3741	0.978334	2.63955	1.32342
Gh_A09G2029	3.68716	3.76844	2.22343	2.22343	2.97808	3.05332	3.79467	2.92104
Gh_A11G1129	3.72638	7.39378	1.09736	1.09736	9.78263	6.48136	7.19472	8.8131
Gh_D02G2418	3.74652	4.78643	3.75749	3.75749	8.41453	9.98896	12.1743	7.95186
Gh_D08G1577	3.74885	5.40813	2.76931	2.76931	2.26011	2.08221	1.69596	3.03336
Gh_D08G1518	3.78277	5.30535	3.23901	3.23901	2.61765	2.92314	2.20491	3.82234
Gh_D11G1544	3.79683	0.528732	0.869374	0.869374	0.0394321	0.0571752	0	0.222184
Gh_A09G0398	3.8458	4.79638	4.28383	4.28383	6.173	4.6563	5.3307	2.89876
Gh_A03G1096	3.86974	6.31041	6.83811	6.83811	0.74452	0.779351	8.24341	7.40963
Gh_A07G1012	3.87954	0.724998	6.07871	6.07871	0.0939313	0.339968	1.96749	1.21624
Gh_A08G1014	3.90258	7.56882	3.15113	3.15113	2.66411	2.61959	3.20798	4.98332
Gh_D03G0820	3.94528	10.7464	0.123364	0.123364	0.134363	0.518954	0.234673	0.807049
Gh_D07G1079	3.96367	5.95035	3.15785	3.15785	1.77376	0.536083	1.06726	0.833111
Gh_A05G1828	3.96729	2.67001	3.97935	3.97935	1.04035	1.36413	4.49802	4.84415
Gh_D06G0702	3.99447	1.64353	1.90748	1.90748	2.97473	2.40979	2.72634	2.02811
Gh_D11G1492	4.02558	4.07893	4.6865	4.6865	3.24289	1.83492	5.18797	6.77407
Gh_D11G2330	4.04938	2.42056	3.28881	3.28881	2.34703	1.49957	2.92217	1.56896
Gh_D11G0428	4.05296	3.83745	2.95709	2.95709	5.35164	3.40504	3.54429	3.21995
Gh_D11G1268	4.07115	2.52643	7.10356	7.10356	1.77523	1.59252	2.32704	3.42837
Gh_D13G1035	4.08542	2.73637	3.4844	3.4844	1.19787	2.03047	0.733172	0.94944
Gh_D13G0932	4.14418	6.2598	2.33023	2.33023	3.7855	3.03919	6.9481	4.59874
Gh_A09G1790	4.15268	5.95722	2.74485	2.74485	3.26101	1.49473	3.78808	3.63838
Gh_D12G2677	4.15824	4.20637	3.11438	3.11438	4.95808	4.75257	5.77413	3.6378
Gh_A10G0014	4.18747	2.8749	3.61	3.61	1.14122	0.735008	4.21084	3.47598
Gh_Sca005410G02	4.22776	5.70865	3.60071	3.60071	3.80393	2.17325	4.84043	2.51171
Gh_D05G3294	4.24318	8.52496	4.6865	4.6865	7.59311	14.794	8.81955	5.52622
Gh_A07G0307	4.26523	0.189431	33.9269	33.9269	0.0913732	0.26588	0.0602136	2.01182
Gh_A11G0525	4.26791	0.488192	5.5774	5.5774	0.215377	0	0.112904	0.291131
Gh_A04G0350	4.34532	7.26533	5.35627	5.35627	13.0394	17.0828	13.7021	9.12581
Gh_D06G0276	4.36143	4.11412	2.78963	2.78963	2.64692	1.96004	2.02902	1.41262
Gh_A07G0223	4.36922	0.0999127	1.59691	1.59691	0.28927	0.280503	0.127038	2.61255
Gh_A13G0580	4.3734	3.55289	5.52931	5.52931	1.24105	0.646979	4.26718	2.97909
Gh_D01G1536	4.3835	4.93156	10.3903	10.3903	13.8749	47.1733	8.05715	6.78917
Gh_D06G0299	4.38491	6.04862	3.06577	3.06577	0.371325	0.460209	11.647	4.11822
Gh_A12G2283	4.45525	5.14727	1.48304	1.48304	4.58084	4.90839	4.7883	3.57717
Gh_A10G0819	4.45545	3.18675	5.91595	5.91595	2.58381	1.51824	2.53263	2.29543
Gh_D06G0187	4.48382	10.8675	12.5529	12.5529	7.69854	6.54811	7.95726	4.98826
Gh_A10G2321	4.49734	4.255	4.84165	4.84165	1.02155	0.473852	3.64377	3.40702
Gh_A06G1212	4.50045	2.75679	3.73827	3.73827	3.79027	3.93343	3.2447	3.282
Gh_A12G2266	4.51383	3.01245	1.98492	1.98492	4.32169	2.61065	2.93927	1.08219
Gh_D01G0859	4.51964	8.09484	10.8561	10.8561	8.35582	7.85067	10.4283	9.05419
Gh_D02G1559	4.53063	3.47296	4.63159	4.63159	7.14368	4.92244	5.9421	3.03064
Gh_D11G1228	4.53832	1.79042	2.38532	2.38532	3.35546	2.69842	0.133916	4.04578
Gh_D06G0539	4.5502	2.71118	8.42912	8.42912	1.83448	1.25262	2.73958	2.23036
Gh_A03G0456	4.60535	6.6079	4.46457	4.46457	3.61217	3.48524	5.24695	4.20606
Gh_A13G1666	4.62403	4.83877	11.7429	11.7429	1.48542	0.85025	7.4878	8.98686
Gh_D09G2476	4.66321	2.66179	0.664317	0.664317	1.75136	0.959102	2.36299	1.4257
Gh_A03G1090	4.68102	8.59635	6.59256	6.59256	5.56695	7.17958	19.368	8.64205
Gh_Sca005075G02	4.69275	3.49023	2.22343	2.22343	3.4907	2.13023	3.02287	3.77531
Gh_D05G3839	4.73402	5.61223	6.94722	6.94722	24.2495	29.9354	16.376	6.76371
Gh_A11G2030	4.73659	0.0845098	0	0	0	0	0	0.0923594
Gh_A03G1201	4.76906	1.04542	16.6526	16.6526	0.0845347	0	0	0.0476162
Gh_D09G0595	4.81548	0.738476	1.75403	1.75403	0.318241	0.346055	0	0.9862
Gh_A03G2160	4.82213	3.98986	4.31068	4.31068	2.42417	2.03813	6.62541	3.63368
Gh_D09G1912	4.84936	5.07059	2.59754	2.59754	3.27888	3.32693	4.29963	2.9555
Gh_A05G0655	4.87321	8.41187	0.750075	0.750075	0.136167	0.0657323	0	0.0511143
Gh_A09G0679	4.88866	8.94591	6.98455	6.98455	1.86313	2.24791	1.01259	14.5974
Gh_A08G0683	4.89478	29.7497	1.0873	1.0873	0.888595	0.928644	2.19585	1.38919
Gh_A02G1499	4.90477	1.58002	4.2751	4.2751	0.312297	1.48966	1.60978	0.465734
Gh_A01G1228	4.95912	2.37867	0.283139	0.283139	0	0.0743918	0.134495	0.173637
Gh_A01G0377	4.98384	4.93959	5.43544	5.43544	33.5315	20.8918	12.6711	7.75633
Gh_A08G1285	5.03135	4.8525	4.35177	4.35177	2.36773	1.9781	1.8844	3.19514
Gh_D11G0467	5.04928	17.3996	9.19122	9.19122	10.0782	8.58657	18.3921	15.414
Gh_D08G2658	5.05951	2.82263	4.39126	4.39126	1.71621	1.71771	4.50112	2.34808
Gh_D04G0948	5.06024	4.23847	6.27018	6.27018	2.93276	2.53649	4.81781	6.40943
Gh_A08G1869	5.074	3.1588	2.70753	2.70753	4.4	6.72456	7.01327	3.8366
Gh_A02G0945	5.09338	16.3822	0.242725	0.242725	0	0.127644	0.461793	0.595476
Gh_A11G1117	5.11802	1.87304	3.84291	3.84291	1.05668	0.306253	3.65678	3.14267
Gh_A08G1929	5.12054	3.88109	2.93209	2.93209	3.83716	2.47963	6.18269	2.95464
Gh_D02G1519	5.23553	6.90734	8.77558	8.77558	1.57176	0.599501	7.26722	6.99022
Gh_D11G3338	5.29982	16.3393	1.69926	1.69926	47.781	32.4115	6.57323	1.51999
Gh_A11G1343	5.31666	3.34816	3.62491	3.62491	3.04219	1.25136	4.636	4.02979
Gh_A13G0792	5.35711	8.68785	5.06572	5.06572	5.88039	6.39829	7.72011	8.07886
Gh_A13G1841	5.40932	1.52377	4.06793	4.06793	6.28811	8.05499	2.58386	2.41606
Gh_D12G1955	5.42134	0.478409	7.24242	7.24242	0.0772864	0.112081	0	0.0871037
Gh_A05G1781	5.48469	2.41518	4.4218	4.4218	10.7966	8.62194	1.92408	3.93409
Gh_D03G1372	5.49153	4.08048	19.8085	19.8085	7.80513	2.15145	7.22314	7.7337
Gh_D08G1288	5.50543	8.04187	3.71133	3.71133	1.87756	1.14376	2.07182	4.7542
Gh_A12G1797	5.52353	1.54978	0.967705	0.967705	6.12422	4.21522	4.44489	2.91414
Gh_D06G0178	5.55421	2.41597	5.8129	5.8129	2.3916	1.94465	2.9223	5.36506
Gh_A11G0476	5.58213	15.3112	10.7383	10.7383	23.7601	33.6394	20.0087	11.2893
Gh_D11G0986	5.74024	6.33892	9.15953	9.15953	11.9407	11.2641	16.8345	7.57802
Gh_A06G0320	5.78101	2.47477	5.26469	5.26469	1.45597	0.610763	2.21154	1.42317
Gh_D12G0841	5.80899	8.33777	2.04289	2.04289	2.66793	1.45136	2.43217	18.5455
Gh_A07G2176	5.84654	6.04862	6.42351	6.42351	0.583511	0.843716	5.40753	5.01349
Gh_A02G0685	5.84976	2.01349	0.699891	0.699891	0.518621	0.360575	1.28511	0.570416
Gh_Sca004717G13	5.9099	3.89751	2.19254	2.19254	10.6611	4.32568	1.46109	2.4655
Gh_A10G0393	5.91446	3.30649	4.09385	4.09385	3.04903	3.17426	7.59037	5.59476
Gh_D06G1511	5.92742	3.37398	3.40843	3.40843	3.35139	2.37163	6.1754	4.18118
Gh_D10G2630	6.05316	31.4278	17.0234	17.0234	4.69303	5.61678	9.83162	13.0541
Gh_A05G3365	6.05765	13.9896	3.86228	3.86228	17.9626	8.9153	10.9716	7.8305
Gh_D03G0214	6.05883	2.94937	2.85007	2.85007	0	0.446898	2.95126	1.51363
Gh_A11G0772	6.09136	10.6679	3.21689	3.21689	10.7478	7.76148	8.76415	4.17299
Gh_A10G0207	6.20232	13.2717	5.81208	5.81208	2.0298	0.959286	1.93816	2.69214
Gh_D02G1452	6.25699	11.1131	3.18388	3.18388	5.21186	5.60343	14.653	5.95218
Gh_D08G0653	6.30121	2.67003	5.39891	5.39891	2.7715	1.82268	3.00773	1.91615
Gh_D12G2005	6.39424	11.9564	10.4108	10.4108	9.65488	9.16727	12.2866	9.64169
Gh_A01G1758	6.47317	9.26446	5.5551	5.5551	3.90644	3.28716	7.59905	10.4581
Gh_D06G1270	6.47424	8.10113	6.11457	6.11457	12.1071	9.09409	16.4291	11.456
Gh_A11G1077	6.56312	2.34334	5.82298	5.82298	2.94874	2.25484	0.401747	2.1807
Gh_A11G0844	6.59065	7.13627	5.64483	5.64483	4.75311	9.07855	8.82289	6.70699
Gh_A12G1788	6.59065	0.0797348	3.62121	3.62121	0	0	0	0.391967
Gh_A08G0559	6.60611	2.47931	14.1594	14.1594	3.73229	4.93197	3.68689	3.08251
Gh_A06G0485	6.62747	4.79099	9.81744	9.81744	2.76971	2.03551	7.17958	3.36581
Gh_D01G1502	6.66145	8.29175	8.57937	8.57937	6.45111	8.65353	13.5145	8.19887
Gh_D08G0797	6.66234	28.2267	2.85415	2.85415	3.30755	5.50043	6.07088	3.27849
Gh_D10G1207	6.74601	5.01332	5.85502	5.85502	2.04311	0.473852	2.78641	3.95951
Gh_A11G1079	6.76441	13.2805	8.57816	8.57816	6.33989	6.6312	6.85728	9.00753
Gh_D10G0408	6.77474	2.98391	3.98612	3.98612	1.91541	1.47377	7.38523	5.99124
Gh_A08G2371	6.79018	8.24921	8.6583	8.6583	3.24905	1.85663	2.92393	5.23325
Gh_A05G1896	6.85541	10.5971	11.7735	11.7735	5.01674	4.01855	3.38449	4.54176
Gh_D08G2231	6.88614	5.84714	4.33205	4.33205	4.66268	7.0087	7.01327	3.54148
Gh_A06G1965	6.89817	6.81173	5.59514	5.59514	6.30909	6.19828	4.75696	4.86762
Gh_A01G0831	6.99131	10.944	11.7785	11.7785	8.35582	7.21514	14.2204	11.9272
Gh_A09G0094	7.04995	4.30474	6.25853	6.25853	6.2812	9.84845	9.34031	5.34869
Gh_D12G1494	7.08331	14.9136	3.3779	3.3779	1.26673	2.31003	3.5366	2.16392
Gh_A12G0327	7.09722	10.8835	7.45353	7.45353	7.91549	7.62125	7.96823	4.87246
Gh_D08G2295	7.10605	7.60536	3.97926	3.97926	4.67298	3.8021	8.97488	4.32491
Gh_A09G2047	7.10778	20.0449	2.01937	2.01937	4.11761	2.11748	0.764422	1.23799
Gh_D03G1731	7.1178	7.82123	6.42485	6.42485	3.47679	2.58052	4.11273	4.53766
Gh_A08G2112	7.13385	4.49585	14.7915	14.7915	10.1599	4.28571	3.6071	16.4995
Gh_D13G1966	7.20995	5.63542	6.41423	6.41423	4.67041	4.02261	7.83893	8.78858
Gh_D11G1405	7.23713	3.61434	5.52094	5.52094	4.21628	3.81154	8.20942	4.46795
Gh_D10G1659	7.27098	10.0814	8.0341	8.0341	5.85048	7.68763	4.18204	2.05225
Gh_D06G0884	7.27361	7.74499	4.96512	4.96512	10.4289	5.94634	6.032	7.87435
Gh_A02G1078	7.35117	6.85996	8.17708	8.17708	3.26479	3.99367	3.33465	4.01224
Gh_A11G0404	7.41936	21.1502	6.40287	6.40287	14.7239	10.6517	19.179	18.8346
Gh_Sca006530G03	7.47684	6.15028	5.73068	5.73068	3.86564	2.33598	8.83215	4.51059
Gh_D06G0323	7.48547	4.57433	4.78364	4.78364	0.869204	0.54971	6.10372	4.03353
Gh_D05G2130	7.52098	10.2455	8.36185	8.36185	5.11369	3.20779	4.78938	5.69088
Gh_A06G1896	7.53337	3.36609	4.11803	4.11803	2.33411	1.92504	0.0634068	1.27679
Gh_D01G2003	7.53703	9.77065	4.99189	4.99189	4.67705	5.73977	9.61092	9.73106
Gh_A01G1280	7.83171	9.81473	11.2886	11.2886	4.32257	6.56147	16.183	9.89773
Gh_A05G0085	7.8405	6.91424	61.7999	61.7999	3.83767	2.6588	3.67303	18.2095
Gh_D10G0400	7.94205	3.76348	2.61794	2.61794	3.6472	3.30618	9.97209	5.05286
Gh_D02G0731	7.96401	2.58948	0.896896	0.896896	0.0999888	0.254469	0.131703	0.225739
Gh_D12G0606	8.03764	7.88783	7.22905	7.22905	14.7239	13.6407	8.065	4.60309
Gh_D05G0148	8.21684	6.08548	52.4038	52.4038	4.47729	5.91584	8.4299	40.52
Gh_D10G0896	8.25556	17.6413	6.38777	6.38777	13.677	7.21849	13.4623	18.3273
Gh_D12G1482	8.29259	6.16584	11.4266	11.4266	10.5411	10.2027	10.0194	7.81301
Gh_Sca004883G02	8.36006	6.86051	3.66511	3.66511	3.53323	6.06132	9.67293	3.42567
Gh_A11G1256	8.50076	4.81912	9.77667	9.77667	4.80071	4.47705	7.88104	5.36154
Gh_D05G2020	8.53583	3.86115	11.6295	11.6295	3.70448	4.93048	9.14526	4.02732
Gh_D13G1344	8.54494	2.38528	4.41944	4.41944	1.57036	0.884246	2.27502	0.795232
Gh_A05G2715	8.61632	8.22039	5.56675	5.56675	7.84619	6.68846	8.56744	7.91183
Gh_D03G1082	8.66842	10.4562	6.28548	6.28548	7.88656	6.36626	7.99318	5.1082
Gh_D03G1104	8.68162	10.5865	6.39666	6.39666	11.4525	17.0448	12.6565	6.09539
Gh_D09G0413	8.727	3.25271	6.4996	6.4996	4.67001	2.25054	2.66535	1.87211
Gh_D08G1039	8.77566	6.99411	8.12177	8.12177	4.48153	3.10208	4.65977	2.82059
Gh_D06G1692	8.83374	8.81552	8.29495	8.29495	8.42823	7.62226	10.6335	5.20083
Gh_A10G2280	8.87291	2.28745	7.03784	7.03784	3.47559	6.85757	0.768558	1.65116
Gh_Sca004717G04	8.92545	6.65331	2.37012	2.37012	4.22173	1.58713	1.1283	1.80618
Gh_A03G1929	8.95131	9.24487	7.76772	7.76772	21.6749	34.3421	14.7544	9.70671
Gh_D01G1114	9.05763	7.55509	11.7788	11.7788	3.65156	3.08906	10.6417	10.8202
Gh_A10G2275	9.08872	13.4419	15.0639	15.0639	6.72805	4.52833	7.7938	3.61197
Gh_D02G2301	9.09871	12.7618	15.6357	15.6357	5.05364	4.00899	9.45192	6.92669
Gh_A08G2306	9.15974	2.16083	3.51357	3.51357	2.51541	2.4665	7.81451	4.31062
Gh_D01G2325	9.19242	5.06412	8.09769	8.09769	48.667	35.1309	7.70823	6.16877
Gh_D01G1412	9.2098	4.54589	3.53924	3.53924	3.39452	1.41344	1.21046	1.27334
Gh_D12G0338	9.25174	10.1898	10.0654	10.0654	7.17702	7.88984	5.90014	6.85271
Gh_A01G0992	9.34714	7.15823	10.3175	10.3175	6.71976	5.14864	9.3244	8.05855
Gh_A13G1079	9.51396	1.15951	3.09361	3.09361	0.961445	1.67541	1.09538	0.795232
Gh_D04G0286	9.52333	4.80071	7.71029	7.71029	4.02673	2.06555	3.68078	6.72758
Gh_A05G1237	9.57813	15.4749	8.16023	8.16023	7.60297	7.88996	11.7571	9.01828
Gh_D11G0900	9.59417	12.7278	9.48997	9.48997	17.3059	13.2095	9.69154	8.56525
Gh_D11G1283	9.64246	8.35548	6.21872	6.21872	4.76475	2.48774	5.70666	4.41053
Gh_A09G0744	9.72384	7.53225	10.4844	10.4844	6.57043	4.95947	6.85728	5.06673
Gh_A08G2428	9.77542	8.11816	5.22909	5.22909	4.11816	4.50679	3.91845	3.59398
Gh_D05G2887	9.79679	0.670587	5.44599	5.44599	5.68657	3.89566	1.55044	1.36294
Gh_A06G0182	9.85677	3.97751	11.3901	11.3901	4.12835	3.02041	7.26828	7.77451
Gh_A02G0453	9.89415	0.589802	3.82828	3.82828	0.122587	0.177694	3.96528	1.61143
Gh_A13G1607	9.89738	17.6408	7.23187	7.23187	4.61221	2.31301	10.6244	6.06752
Gh_A07G2344	9.91226	11.895	15.5837	15.5837	13.4766	9.33026	12.4436	14.4892
Gh_D08G2484	9.93643	7.57322	20.2343	20.2343	3.80415	2.15973	6.54169	16.6828
Gh_A03G1862	9.99858	10.3971	15.2348	15.2348	6.50792	4.58924	7.82886	8.93502
Gh_D07G1089	10.0868	5.17165	6.85471	6.85471	4.03905	9.17914	8.1159	7.24458
Gh_D09G0091	10.0986	7.69207	14.2239	14.2239	4.90072	4.27761	8.98107	7.59669
Gh_D01G1043	10.1196	8.72955	14.5842	14.5842	10.3186	8.94883	12.3585	11.3264
Gh_D02G2368	10.1253	8.09609	8.2074	8.2074	20.2903	23.9471	15.3112	7.0104
Gh_D11G0554	10.1874	19.0609	15.4799	15.4799	29.0289	21.4002	22.6589	19.2146
Gh_D04G1808	10.1982	8.02371	20.8941	20.8941	9.32278	5.83556	11.9377	11.2087
Gh_D06G0350	10.2279	3.7456	5.35393	5.35393	1.19713	0.328872	1.27589	0.948782
Gh_D08G0763	10.2443	7.30602	10.2937	10.2937	20.2726	12.4707	2.53965	7.04538
Gh_A02G1484	10.2601	29.1989	17.9247	17.9247	13.671	23.7079	18.7972	18.0447
Gh_A09G0596	10.397	2.54364	0.767389	0.767389	1.47187	1.61492	3.86144	4.52756
Gh_A08G1983	10.4413	13.3564	3.33174	3.33174	4.63174	6.24108	13.7591	7.52126
Gh_D10G0187	10.5927	12.9038	6.93248	6.93248	2.86709	1.95547	6.61647	4.4678
Gh_A11G2748	10.5996	13.477	3.29232	3.29232	37.8009	22.5763	7.5845	2.77941
Gh_D04G0642	10.7011	6.40539	11.3776	11.3776	6.73662	5.70249	9.27026	6.10048
Gh_A02G1226	10.7456	30.4141	32.9122	32.9122	4.76216	2.85825	13.7808	20.811
Gh_A03G0209	10.8135	6.42275	30.0103	30.0103	7.49874	2.45259	5.44398	7.39817
Gh_A06G0011	10.912	4.21347	18.2542	18.2542	2.57812	2.93291	3.53806	2.81587
Gh_A12G1359	10.9353	7.05646	13.8033	13.8033	13.2924	11.5983	11.6748	10.5046
Gh_D11G1230	10.9922	16.5313	15.356	15.356	14.6778	15.2685	13.6137	16.2395
Gh_D08G2377	11.0339	18.8921	3.57345	3.57345	5.73543	5.78822	18.6631	8.40021
Gh_A07G1336	11.2305	13.2454	8.91733	8.91733	9.88935	10.0209	7.66895	7.59192
Gh_Sca006659G01	11.3037	5.24419	8.34202	8.34202	5.71635	2.70982	4.21764	4.04294
Gh_D02G1990	11.4854	7.08941	10.0289	10.0289	4.94403	4.30786	11.1542	5.4685
Gh_D07G1445	11.7633	18.5151	15.2917	15.2917	8.23882	6.38219	13.0456	12.7035
Gh_A11G1132	11.8375	7.73546	6.45488	6.45488	4.56503	4.68524	4.43017	3.73446
Gh_A01G1473	11.9222	7.46529	15.3722	15.3722	3.02841	2.24776	6.96232	5.70424
Gh_A03G0440	11.9372	9.93304	4.61981	4.61981	5.8564	12.5983	7.99356	2.90257
Gh_A05G3901	11.9583	11.2222	9.0647	9.0647	4.43492	3.14363	9.08084	5.12842
Gh_A09G0587	12.2148	12.0825	19.7155	19.7155	11.7211	9.67921	12.5293	12.7115
Gh_D01G1709	12.3315	7.66352	19.2498	19.2498	3.30772	2.2394	10.9047	9.19747
Gh_D05G0762	12.3343	12.5825	11.0287	11.0287	4.87294	3.97927	9.58533	6.61134
Gh_A05G0616	12.438	1.60833	4.29694	4.29694	2.88433	0.904339	4.19348	1.22995
Gh_D10G1208	12.4801	8.08872	8.78253	8.78253	7.72295	4.32389	8.4664	5.01845
Gh_D04G0137	12.7983	6.78625	11.8206	11.8206	5.14326	3.27223	5.88045	5.88297
Gh_A05G2749	12.8894	7.18702	15.1106	15.1106	8.95681	7.11788	8.24123	8.37309
Gh_A11G0652	13.1472	15.8076	20.8618	20.8618	14.9092	14.2255	21.7342	10.7749
Gh_A05G3364	13.2152	8.79459	7.05289	7.05289	8.32541	7.59867	10.8315	5.45383
Gh_D09G0745	13.4231	7.05653	14.9323	14.9323	7.1852	6.51975	9.27749	11.909
Gh_D05G0542	13.5258	12.6645	13.2246	13.2246	12.6911	19.7131	32.7704	15.7498
Gh_A09G1221	13.7411	8.16074	5.13784	5.13784	8.90855	4.92962	22.2278	12.7092
Gh_A05G0424	13.8136	10.518	13.9433	13.9433	18.8539	29.5318	30.7223	20.6275
Gh_D06G2109	13.8569	7.16382	6.65069	6.65069	6.78354	6.3935	6.98406	4.82936
Gh_A06G0302	14.0727	2.23138	3.88671	3.88671	0.651903	0.70677	0.141947	0.733369
Gh_D07G0166	14.1199	15.2154	20.408	20.408	13.6822	12.884	16.711	19.5227
Gh_Sca006609G01	14.2487	22.3299	52.615	52.615	7.93278	7.39767	31.4445	15.5496
Gh_D07G1684	14.3367	13.7367	16.5822	16.5822	1.31238	0.423128	10.9131	6.45213
Gh_A13G0728	14.4397	8.66687	39.1522	39.1522	1.10416	0.666185	1.44588	3.62644
Gh_A06G0192	14.6944	10.7722	19.8369	19.8369	8.24372	8.06866	4.10139	4.66889
Gh_D08G0884	14.7689	29.9104	7.89101	7.89101	15.4194	10.6211	12.5564	11.1579
Gh_Sca004842G08	14.7731	6.99223	9.97604	9.97604	7.6575	5.18718	7.52969	7.03304
Gh_D09G1224	14.8676	7.46372	5.44366	5.44366	3.90841	1.46318	12.6586	6.03444
Gh_D05G0654	14.8888	27.6601	33.771	33.771	0.718545	1.04126	34.684	23.3796
Gh_D11G0763	15.2431	11.5734	17.448	17.448	19.1197	21.2886	13.6512	8.68193
Gh_D01G1375	15.4656	6.15101	15.61	15.61	6.37613	6.28053	5.48501	3.62748
Gh_A01G1090	15.7647	16.9749	21.6877	21.6877	4.99124	4.05782	10.3299	9.8591
Gh_A11G1709	15.7796	1.96015	5.75946	5.75946	1.32971	2.47963	2.3933	1.96976
Gh_D07G1917	15.7813	7.61411	15.6112	15.6112	6.14771	2.10788	7.04284	2.39391
Gh_A08G0662	16.0096	10.2734	6.91422	6.91422	15.9266	11.3006	3.23207	7.79105
Gh_D12G0672	16.2354	16.4796	4.66944	4.66944	8.42709	2.89216	9.03288	7.19959
Gh_A11G0498	16.2618	7.24961	11.352	11.352	15.315	25.5137	19.8609	16.3167
Gh_D05G3798	16.3418	15.8442	23.1145	23.1145	5.79637	3.49081	6.89247	5.75349
Gh_D06G0410	16.5973	11.1344	8.10275	8.10275	2.94254	3.98476	11.1821	5.77086
Gh_A05G1823	17.3088	11.8941	11.3921	11.3921	1.72301	2.55886	4.85489	1.40713
Gh_A13G1457	17.5925	22.4525	22.1691	22.1691	4.53266	3.55321	36.8582	19.0376
Gh_A05G1925	18.9792	7.34313	8.92535	8.92535	3.44496	3.66442	4.63778	7.9253
Gh_D09G0585	19.0304	13.4472	19.2714	19.2714	14.8768	9.95976	12.9526	13.801
Gh_A12G0595	19.3146	10.5464	11.5739	11.5739	13.5993	13.9603	4.68246	8.33482
Gh_D05G2158	20.3748	4.79126	2.51025	2.51025	2.12777	1.46577	5.96286	8.09635
Gh_D06G1046	20.6334	31.0568	13.5711	13.5711	16.9312	7.2167	3.11054	38.1154
Gh_D12G2487	20.8283	23.6008	15.406	15.406	12.7007	10.5568	46.8337	24.0087
Gh_D11G0671	21.3293	24.6905	33.8693	33.8693	19.1519	10.1534	17.9106	21.6753
Gh_D10G1524	21.4937	20.5024	32.5641	32.5641	33.3865	20.2171	12.8582	12.9827
Gh_D01G1588	21.7191	15.0455	9.74194	9.74194	9.08546	8.04446	25.1206	10.8387
Gh_D05G0747	22.1954	3.61874	7.7345	7.7345	4.1316	1.0739	3.5798	1.09817
Gh_D03G0392	22.2381	11.9195	7.94029	7.94029	9.99504	13.6643	13.4345	9.67106
Gh_D11G0576	22.7271	9.59695	16.3687	16.3687	18.2026	28.6378	22.5359	18.7501
Gh_Sca005636G01	23.8611	24.1238	31.4559	31.4559	7.21812	4.7073	19.6244	10.5618
Gh_A05G3482	25.3626	18.4063	15.6481	15.6481	11.3216	10.8732	15.926	11.6722
Gh_A13G0404	26.6425	29.9566	32.8591	32.8591	55.5786	57.3738	20.7411	22.0453
Gh_D11G1866	27.0951	3.87404	17.9619	17.9619	1.39539	2.77788	4.43831	5.09873
Gh_A03G0908	32.7235	24.9444	18.6893	18.6893	6.05707	2.63806	8.35013	8.82112
Gh_D03G0364	33.4738	20.2627	46.1467	46.1467	9.06658	5.81556	27.4442	27.1422
Gh_D05G0562	34.7399	17.7873	48.3207	48.3207	4.6309	3.98651	6.42057	12.9877
Gh_A06G2045	34.962	13.9763	16.9431	16.9431	15.3861	6.34695	3.58287	25.5419
Gh_A05G0434	36.048	24.872	71.2559	71.2559	7.63449	5.28238	11.9012	24.5189
Gh_A01G2122	38.6872	5.3401	23.2221	23.2221	6.37215	3.03902	21.7784	14.1274
Gh_A11G0586	39.5093	35.5921	66.4442	66.4442	22.7739	13.1842	30.4687	36.6156
