# Supplementary material for: Genome-wide analysis and characterization of F-box gene family in Gossypium hirsutum L
Source: BMC Genomics. 2019 Dec 19;20:993. doi: 10.1186/s12864-019-6280-2 (PMC6921459; doi:10.1186/s12864-019-6280-2)
Supplement: Supplementary file 5 — Additional file 5: Table S1. Detailed information of FBOX members from Upland cotton. Table S2. Detailed information of F-box members from G. raimondii. Table S3. Detailed information of F-box members from G.arboreum. Table S4. Upland cotton F-box gene numbers for different modes of gene duplication. Table S5. Organ-specific expression patterns of F-box genes. Table S6. Optimal numbers of clusters (K) as determined by ‘k-means’ clustering. Table S7. F-box gene as the SCF complexes involved in hormone signal transduction based on the homologous gene in Arabidopsis. Table S8. real-time PCR primers. [file 12864_2019_6280_MOESM5_ESM.zip › tablse S8.xlsx]

## Sheet: Sheet1
Table S8 real-time PCR primers
Gene name	Fprimer	Rprimer
Gh_A08G0662	CTACTCAGATTTGGCCGGGGTG	ATAGGCGCTGCAAATTCGGACA
Gh_D08G0477	GGGAAACCGCACTTCACTGACT	TTTCATCCGTGACGACCATCCG
Gh_D11G1228	GGGTTTTGGGATGTGGTCCCAG	CAAGTACCAAAAGGCGCTGCAA
Gh_A06G0192	TTCTCAGGCAACCGTCTC	AAGCCCTAGCCAAAGTCC
Gh_A05G2244	TCCTGCGTTAGTAAGCTGTGCC	CGAGCAGACGGCTTGGAGTTTA
Gh_D05G2503	GCAATGGCCTCCTGCGTTAGTA	TTAGCCCAGTGCCTGGTACAGA
Gh_D10G0347	AGCGACCAAACCTTGCTTACTCT	CCCCAAGTGCAGCAAAGCTGAT
Gh_A10G0341	GCTTCCCAATGGCCTAACTTGC	GCATCGGGCAATGGTCGAAAAG
Gh_A06G1896	CGGTTTCGGGTCATTCCGAGTT	CAATGAACAGCTCGGATCGGGT
Gh_D06G1046	GCGATGCTAGCTTGTTTGCGTT	GCCTCACAACTCTCGAGCAACA
Gh_A05G0434	AAAGCCTGCTGTGGAGTGACAG	TAAGAAGGCACACTTGCGGAGG
Gh_A06G2045	GTCTTTGCGAGATTGCCAACGG	GCCCTTTGCTACAGCAAGCAAG
